# Supplementary material for: Which news topics drive economic prosperity in China?
Source: PLoS One. 2023 Oct 16;18(10):e0291862. doi: 10.1371/journal.pone.0291862 (PMC10578587; doi:10.1371/journal.pone.0291862)
Supplement: S1 File — (ZIP) [file pone.0291862.s001.zip]

Archive with 2 entries (2 files):
- supp_info/date_topic_s_1.csv
- supp_info/topic_info.csv
