# Supplementary material for: Which news topics drive economic prosperity in China?
Source: PLoS One. 2023 Oct 16;18(10):e0291862. doi: 10.1371/journal.pone.0291862 (PMC10578587; doi:10.1371/journal.pone.0291862)
Supplement: S1 File — (ZIP) [file pone.0291862.s001.zip › supp_info/date_topic_s_1.csv]

Reform and Innovation	Party building	Infrastructure construction	Social organisation structure	Traditional culture	Legal system construction	Distinguished people	Deleted	Stock market	Olympic Games	News media	Festive holidays	Covid-19	Nature and ecology	Economic construction 1	War abroad	Chinese New Year	Development and planning sessions	Deleted	Economic construction 2	Geological disasters	New Year	International communication	the Two Sessions	the National College Entrance Exam	Corporate innovation	Deleted	Culture and education	Economic construction achievements	Deleted	date	coidx	coidx2	season	GDPt	GDPt_1	GDP2
-1.20E-05	0	0	4.41E-07	0	-0.000134159	0	0	0	-5.36E-08	0	0.000121825	-5.36E-08	0	0.000304136	0	0.000392593	6.77E-08	0	0.001406449	6.77E-08	-0.00076319	0	1.92E-07	6.77E-08	-4.57E-07	0	0	0	0	20110101		102.8	2011Q1			0.102
1.45E-07	5.81E-07	5.81E-07	0	5.81E-07	5.81E-07	5.81E-07	5.81E-07	7.06E-07	5.81E-07	0	-0.001028802	5.81E-07	5.81E-07	-2.82E-07	5.81E-07	0.001921339	0	5.81E-07	-0.00053117	5.81E-07	0	-2.82E-07	4.65E-05	0	5.81E-07	5.81E-07	0.007252148	5.81E-07	5.81E-07	20110102		102.8	2011Q1			0.102
5.94E-08	0	0	-0.000120219	0	-1.90E-07	0	0	0	-8.53E-05	0	0	0	0	-0.00020129	0	0	0	0	-0.000430892	0	0	9.04E-08	-4.72E-08	0.000211065	0	0	0.017549049	5.94E-08	0	20110103		102.8	2011Q1			0.102
0.002169324	0	8.99E-05	0	0	0	0	0	0	0	3.47E-08	0	-1.84E-07	0	0.000139323	0	0	3.82E-08	0	0.000541253	1.97E-05	-0.000803178	0	4.10E-08	1.48E-07	0	0	-0.012755873	0	0	20110104		102.8	2011Q1			0.102
0	0	0	5.54E-08	0	-4.30E-07	0	0	1.17E-07	0	1.17E-07	0	0	0	0	0	0	1.58E-07	0	0	0	0	0	-0.000118496	0	-4.30E-07	0	0.006135109	4.26E-05	0	20110105		102.8	2011Q1			0.102
0	0	-2.89E-05	0	0	-4.73E-08	0	0	0	-7.60E-06	0	0	0	0	0.000278134	0	-0.000164885	0	0	0	0	0.000349739	-2.69E-08	2.64E-05	-4.73E-08	0	0	-0.001237811	5.15E-08	0	20110106		102.8	2011Q1			0.102
0	0	-3.46E-06	0	0	0	0	0	0	0	-1.39E-08	6.48E-08	0	0	0	0	0	9.88E-09	0	-0.0011438	3.44E-08	0	-2.02E-08	-8.73E-05	-2.91E-08	0.000214179	0	-0.01198759	0	0	20110107		102.8	2011Q1			0.102
-0.000573318	0	-0.00012013	0	0	-5.31E-08	0	0	5.58E-08	-1.02E-07	5.58E-08	0.000106825	3.14E-05	0.000963887	0	0	6.19E-05	0	0	0	0	0	2.56E-05	-5.00E-08	0	0	0	0.007987327	0	0	20110108		102.8	2011Q1			0.102
0	0	4.13E-05	1.42E-08	0	-4.07E-08	0	0	3.90E-08	-3.17E-08	0	9.80E-08	0	0	0	1.96E-08	0.000142435	9.32E-05	0	0	-4.07E-08	0.000239547	0	-0.000255781	0	1.02E-07	0	0.021779227	7.25E-08	0	20110109		102.8	2011Q1			0.102
-0.000103202	1.86E-09	0	0	0	1.59E-08	0	0	0	0	0	0	0	0	0	0	0	0	0	0	4.17E-08	0.00092675	-8.95E-09	-5.35E-05	-8.96E-08	3.45E-08	0	0	0	0	20110110		102.8	2011Q1			0.102
0	0	-7.13E-05	-1.41E-07	0	-1.79E-08	0	0	-4.34E-06	1.85E-08	0	-8.30E-08	-1.79E-08	0	-0.000137453	0	0	8.72E-06	0	-0.003730982	-2.02E-08	-0.000208683	-3.77E-08	0	-3.02E-08	1.67E-08	0	0	0	0	20110111		102.8	2011Q1			0.102
-0.001283551	0	-7.89E-08	0	0	3.51E-08	0	0	0	0	0	0	-4.42E-06	0	0	0	-3.18E-05	0	0	0	3.89E-08	0	2.08E-08	-4.05E-06	0	0	0	0.007138178	0	0	20110112		102.8	2011Q1			0.102
-0.004228525	0	0	0	3.87E-08	0	0	0	0	-2.46E-08	0	0	0	0	0.000252185	0	0	0	0	-0.002988031	8.93E-09	0	4.06E-08	6.71E-08	-3.09E-08	1.65E-05	0	0.020673291	1.02E-07	0	20110113		102.8	2011Q1			0.102
0.000372975	0	0	0	0	0	0	0	0	0	0	0	-1.89E-05	0	0	0	0.000471043	2.60E-05	0	0.00197984	-3.53E-08	0	0	0	0	-1.42E-05	0	0.017410626	0	0	20110114		102.8	2011Q1			0.102
-7.21E-08	-2.45E-07	0	-1.91E-07	0	2.19E-08	0	0	0	0	0	0	-4.29E-08	0	0	0	0.001045007	-7.93E-08	0	0	-2.06E-07	-0.000975279	2.19E-08	0	0	0	0	0.030041854	2.25E-05	0	20110115		102.8	2011Q1			0.102
-0.000265642	0	0	0	0	6.11E-08	0	0	0	2.21E-08	7.02E-08	0	-6.55E-08	0	0	0	0.000174694	7.02E-08	0	0	-4.33E-08	0.000269923	6.23E-08	0.000156532	7.98E-05	4.77E-08	0	-0.004395819	0	0	20110116		102.8	2011Q1			0.102
0.003688427	9.66E-08	-0.000236528	9.66E-08	9.66E-08	0	-0.000170216	9.66E-08	0	4.14E-05	1.60E-08	3.45E-08	-5.80E-08	9.66E-08	3.95E-05	2.55E-08	0.000305447	-5.25E-08	9.66E-08	-0.002430875	1.34E-07	0.000195921	-1.40E-08	0	0	-2.27E-08	9.66E-08	0.008146659	0	9.66E-08	20110117		102.8	2011Q1			0.102
0	0	-0.000484827	0	0	0	0	0	0	0	-0.001155938	5.36E-08	0	0	0	0	0	3.69E-08	0	0.000696381	0	-0.000177742	2.95E-08	0.000148086	0	0	0	0.01216162	0	0	20110118		102.8	2011Q1			0.102
-0.009666818	0	4.87E-05	0	0	0	0	0	0	2.11E-08	0	-4.48E-08	0	0	0	0	0.00070007	0	0	-0.00098916	1.14E-08	0	-2.28E-08	5.94E-08	0	0	0	-0.026449266	0	0	20110119		102.8	2011Q1			0.102
-0.000320555	0	0	1.58E-08	-1.83E-08	3.30E-08	0	0	1.24E-08	0	2.96E-08	0	-3.76E-06	0	0.000176345	0	0.001718632	1.24E-08	0	-0.00063983	0	0	0	1.71E-05	0	0	0	0.015195989	0	0	20110120		102.8	2011Q1			0.102
-1.91E-05	-6.63E-08	-8.35E-09	5.87E-08	-6.63E-08	-2.57E-06	-6.63E-08	-6.63E-08	1.95E-06	1.74E-08	-3.48E-08	1.86E-08	0	-6.63E-08	0.000172369	-6.63E-08	0.001049855	0	-6.63E-08	0	5.04E-05	0.000492248	1.76E-08	-3.47E-06	2.36E-08	0	-6.63E-08	-0.001826625	0	-6.63E-08	20110121		102.8	2011Q1			0.102
0	0	-0.000585714	0	0	-0.000117906	0	0	4.00E-08	-8.28E-08	0	0.000213632	-8.88E-08	0	6.29E-05	0	-6.39E-05	0	0	-0.000763873	0	-0.000266897	0	0.000646216	-8.28E-08	0	0	0.018969376	5.87E-08	0	20110122		102.8	2011Q1			0.102
0	0	0	0	0	-3.23E-09	0	0	0	-7.08E-09	4.17E-08	-2.07E-08	0	0	-3.76E-05	0	0.00070358	0	0	0	0	0	0	-1.08E-05	-1.62E-07	0	0	-0.003623162	0	0	20110123		102.8	2011Q1			0.102
0	8.08E-08	0	-5.69E-08	8.08E-08	-8.64E-08	8.08E-08	8.08E-08	8.08E-08	0	8.08E-08	0	-6.39E-09	8.08E-08	0	8.08E-08	0	6.18E-08	8.08E-08	0	0	0.000102767	-2.43E-09	-5.54E-05	0	-5.69E-08	8.08E-08	0.013248091	0	8.08E-08	20110124		102.8	2011Q1			0.102
0.000256938	-6.98E-08	-3.08E-08	0	0	0	0	0	0	-1.11E-07	1.21E-07	0	0	0	-0.000175112	0	0	0	0	-0.003296558	-2.93E-08	0	-4.22E-08	5.15E-05	0	5.15E-05	0	-0.027836757	0	0	20110125		102.8	2011Q1			0.102
0	0	-7.71E-09	-1.31E-08	0	0	0	0	1.33E-08	6.56E-09	-8.68E-07	0	0	0	0	0	0	0	0	0	1.02E-05	-3.91E-05	0	3.37E-08	5.50E-08	-0.001903705	0	0	0	0	20110126		102.8	2011Q1			0.102
0	0	0	-2.60E-08	0	0	0	0	0	0	0	0	0	0	-8.22E-05	0	0.002237621	0	0	0	0	0	0	0	0	0	0	-0.00413267	0	0	20110127		102.8	2011Q1			0.102
0	0	3.74E-08	0	0	0	0	0	5.35E-06	-3.64E-08	0	0	0	0	0	0	0.00196251	2.72E-08	0	0.000316136	-1.04E-08	0	-5.17E-08	0	0	0.001050009	0	0.02283231	0	0	20110128		102.8	2011Q1			0.102
0	0	0	1.65E-05	0	0	0	0	8.10E-08	9.22E-08	0	9.37E-08	0	0	-0.000144711	0	0.00252946	0	0	0	8.97E-08	0.00055122	0	-1.22E-05	5.95E-08	8.10E-08	0	0.006816869	9.22E-08	0	20110129		102.8	2011Q1			0.102
-0.000145354	0	-7.98E-08	0	0	-5.06E-08	0	0	0	7.69E-05	-5.01E-08	0	-7.98E-08	0	-0.000405398	0	0	0	0	-8.77E-05	0	0	-7.03E-08	0.000289709	0	-0.00034126	0	-0.00919996	0	0	20110130		102.8	2011Q1			0.102
-0.00032281	0	0	9.33E-08	0	-6.04E-08	0	0	1.28E-07	3.26E-06	9.98E-08	0	0	0	0.000169404	-4.77E-08	-0.003034086	0	0	0	8.25E-08	0.000301008	-5.69E-09	1.58E-08	0	0	0	-0.001850521	0	0	20110131	102.8	102.8	2011Q1			0.102
-1.56E-07	0	0.000388012	0	0	2.57E-08	0	0	0	2.06E-08	0	4.46E-08	2.68E-08	-1.56E-07	-0.00252027	0	0	-3.83E-07	0	0	-5.06E-05	0	4.46E-08	-0.000104062	4.46E-08	0	0	0.013324845	2.57E-08	0	20110201		103	2011Q1			0.102
3.84E-07	3.84E-07	-0.000238187	1.31E-07	3.84E-07	3.84E-07	3.84E-07	3.84E-07	3.84E-07	0	3.84E-07	0	0	3.84E-07	3.84E-07	3.84E-07	0.000995672	2.33E-07	3.84E-07	0	1.31E-07	3.84E-07	3.84E-07	0	0	0.000209047	3.84E-07	0	0	3.84E-07	20110202		103	2011Q1			0.102
3.10E-07	0	0	-1.17E-07	0	3.10E-07	0	0	0	2.80E-08	0	-2.95E-07	0	0	2.67E-07	0	0.034895542	-2.95E-07	0	0.001311409	0	0	7.65E-08	0	7.14E-07	0	0	0.005364124	0	0	20110203		103	2011Q1			0.102
0	0	-3.58E-06	0	0	0	0	0	0	-0.000828814	0	1.13E-07	0	0	0	0	0.040895543	0	0	0.000546353	0	0	0	-1.59E-07	0	0	0	0.001804556	-3.03E-06	0	20110204		103	2011Q1			0.102
-0.001289564	0	4.90E-08	8.35E-08	0	8.35E-08	0	0	0	0	0	0	-5.21E-08	2.80E-05	4.90E-08	0	0	0	0	0	0.000115705	-9.86E-05	5.35E-08	1.52E-05	0	4.61E-05	0	0.005468395	0	0	20110205		103	2011Q1			0.102
1.61E-07	4.92E-07	4.90E-05	6.60E-08	4.92E-07	4.92E-07	4.92E-07	4.92E-07	4.92E-07	0.000352359	4.92E-07	-0.001476373	4.92E-07	0.000592199	6.60E-08	4.92E-07	0.0132458	4.92E-07	4.92E-07	0	2.11E-07	0	-1.13E-07	4.92E-07	0.000943974	4.92E-07	4.92E-07	0.006998778	4.92E-07	4.92E-07	20110206		103	2011Q1			0.102
-0.003055166	5.49E-08	0	5.49E-08	5.49E-08	0	2.94E-07	5.49E-08	5.49E-08	-3.80E-08	5.49E-08	0	5.03E-08	4.13E-08	0	5.49E-08	0.00628803	-4.05E-08	5.49E-08	-4.33E-08	4.13E-08	0.000171668	5.49E-08	0	-2.49E-08	5.49E-08	5.49E-08	0.000997899	2.94E-07	5.49E-08	20110207		103	2011Q1			0.102
-1.47E-07	4.72E-07	0.001577391	0	4.72E-07	4.72E-07	-0.001326074	4.72E-07	4.72E-07	0	-1.11E-07	-1.11E-07	4.72E-07	4.72E-07	-1.47E-07	4.72E-07	0.01357987	0	4.72E-07	0	-2.11E-07	-0.000168138	0	-1.47E-07	8.03E-08	4.72E-07	4.72E-07	-0.005212398	-1.11E-07	4.72E-07	20110208		103	2011Q1			0.102
0	0	0	-9.23E-08	0	9.36E-08	0	0	0	0	-8.84E-06	4.94E-05	0	0	0	0	0.004186524	-9.23E-08	0	0.000163388	2.17E-07	8.92E-08	3.01E-08	9.36E-08	1.91E-07	0	0	-0.002935899	-9.84E-08	0	20110209		103	2011Q1			0.102
0	1.09E-07	0.000770919	6.03E-08	1.09E-07	1.41E-08	-9.98E-09	1.09E-07	-7.88E-09	-3.30E-05	3.26E-08	3.09E-08	0	1.09E-07	0.000258335	1.09E-07	0.000740789	-2.46E-08	1.09E-07	0	0	0	0	3.26E-08	-9.85E-08	0.000403521	1.09E-07	0	1.41E-08	1.09E-07	20110210		103	2011Q1			0.102
4.17E-05	-1.23E-07	0	3.85E-08	0	-5.62E-06	-1.59E-08	0	-1.73E-08	9.27E-09	5.46E-09	0.000126862	1.11E-08	0	0	-1.08E-07	-0.000741557	-0.000504103	0	0.001228149	-3.88E-08	7.90E-05	-2.21E-08	-1.30E-08	0	-0.002636679	0	0.010733436	-7.17E-08	0	20110211		103	2011Q1			0.102
0.000191689	-2.48E-08	-4.01E-06	0	0	-2.12E-08	0.000162642	0	0	0	0	2.63E-08	2.13E-05	1.49E-08	0	0	0	0	0	0.001041216	0	8.69E-06	5.06E-08	0.00050666	-5.13E-08	8.20E-05	0	0	0	0	20110212		103	2011Q1			0.102
0.00154406	0	0	0	0	-3.01E-08	-9.32E-06	0	0	0	-1.01E-08	6.75E-08	2.36E-08	-3.62E-08	0	0	-0.000713974	0	0	0	-8.81E-08	3.31E-05	-1.82E-08	0.000221481	1.63E-08	0.000254319	0	0.009069889	-3.62E-08	0	20110213		103	2011Q1			0.102
0	-2.73E-08	0	0	0	1.19E-08	0	0	-7.57E-09	-0.000216347	0	-2.01E-07	5.82E-08	0	-0.000249863	0	0	0	0	-0.001894762	2.02E-05	-3.22E-05	0	-1.16E-07	0	0	0	-0.007016703	0	0	20110214		103	2011Q1			0.102
0	0	0	0	0	-1.74E-08	0	0	5.30E-08	0	-1.74E-08	0	3.78E-08	0	-4.65E-08	0	0.000603997	2.52E-08	0	0	0	0	2.77E-08	0	-9.59E-09	0	0	0.008545576	0	0	20110215		103	2011Q1			0.102
0	0	0	0	0	-6.70E-08	2.49E-08	0	4.13E-06	2.49E-08	0	-4.72E-05	-6.70E-08	0	0	0	-0.001125768	0	0	-0.000451116	0	0	0	2.97E-09	3.99E-07	-1.08E-07	0	0.006858315	1.05E-07	0	20110216		103	2011Q1			0.102
0	0	-0.000532256	0	0	1.89E-05	-4.95E-08	0	-4.35E-08	0	0	-4.95E-08	-2.16E-08	0	-0.000104161	0	0.000542754	0	0	-0.001367614	0	9.31E-09	0	0.000283467	0	-1.54E-08	0	0.008216363	0	0	20110217		103	2011Q1			0.102
0	0	-3.32E-08	0	0	0	0	0	6.33E-06	-6.76E-05	0	0	-3.32E-08	0	-1.97E-08	0	0	0	0	0	0	0.000194434	-7.69E-08	0	0	0	0	0.006168105	0	0	20110218		103	2011Q1			0.102
0	0	-5.94E-08	-3.32E-08	0	5.40E-08	0	0	1.13E-07	-1.27E-07	-3.32E-08	-7.49E-08	-1.69E-05	0	-0.000116337	0	0	-0.000162025	0	-0.004186266	7.07E-08	-5.15E-08	7.30E-08	0.000124575	-7.49E-08	-3.94E-08	0	0.005123079	0	0	20110219		103	2011Q1			0.102
0.000512046	-2.46E-07	-0.000279227	1.50E-08	-2.46E-07	6.65E-06	-2.46E-07	-2.46E-07	-2.46E-07	2.54E-07	0	4.23E-08	0	-2.46E-07	0.000106828	-2.46E-07	0	3.60E-08	-2.46E-07	0	1.33E-05	3.33E-08	3.33E-08	1.10E-08	9.70E-05	-1.96E-07	-2.46E-07	0.006389364	0	-2.46E-07	20110220		103	2011Q1			0.102
0	-2.43E-08	-3.52E-05	0	0	-2.61E-05	-1.62E-08	0	2.33E-08	-9.11E-06	-1.84E-08	0	-5.53E-08	0	-0.0001647	0	0.000106136	5.49E-05	0	0	3.33E-08	0	0	-0.000300573	-5.53E-08	0	0	-0.001166103	0	0	20110221		103	2011Q1			0.102
0	0	0	0	0	1.85E-08	0	0	0	0	0	0	0	0	-7.04E-08	0	0.000232868	0	0	0	0	0	1.59E-08	0	0	0	0	0.008424651	0	0	20110222		103	2011Q1			0.102
-0.002011754	9.69E-08	0	0	9.69E-08	0	-6.58E-08	9.69E-08	-7.92E-09	7.61E-08	-3.87E-09	-4.08E-09	-2.11E-08	1.89E-08	0	9.69E-08	0.001721854	0	9.69E-08	0	-2.95E-05	0	0	4.76E-08	0	0	9.69E-08	0.011188439	-3.87E-09	9.69E-08	20110223		103	2011Q1			0.102
0	-2.05E-07	2.37E-05	0	-2.05E-07	-2.76E-08	-2.05E-07	-2.05E-07	-2.05E-07	-4.38E-08	6.86E-05	4.23E-08	1.04E-08	-2.05E-07	0	-2.05E-07	-0.001159043	-1.39E-07	-2.05E-07	0.003080931	0	0	0	-8.81E-05	-0.000639584	8.87E-06	-2.05E-07	0.002275104	0	-2.05E-07	20110224		103	2011Q1			0.102
0	-7.07E-09	-1.53E-05	-1.12E-07	0	-1.40E-08	0	0	0	0	-7.07E-09	0	0	6.81E-08	0	0	-0.000123809	1.05E-07	0	-0.000286142	-0.000158151	-0.000231915	-1.88E-08	0.000215357	0	2.61E-08	0	0.004721902	-4.50E-08	0	20110225		103	2011Q1			0.102
-0.001248399	0	-6.90E-08	0	1.44E-07	8.47E-08	1.44E-07	1.44E-07	-8.09E-08	-1.31E-07	0	8.66E-08	1.03E-07	1.44E-07	0.000403717	1.44E-07	0	0	1.44E-07	-0.002789158	8.47E-08	-1.31E-07	1.44E-07	0.000341306	0.000447077	-1.69E-07	1.44E-07	0	8.66E-08	1.44E-07	20110226		103	2011Q1			0.102
0	0	-0.00012913	2.93E-08	0	0	-6.77E-09	0	0	5.38E-08	0	0	0	0	0	0	0	-0.000123791	0	0	5.12E-08	0	1.99E-08	0.00050217	4.17E-05	0	0	-0.007164638	0	0	20110227		103	2011Q1			0.102
0.000110631	0	0	-2.17E-08	0	-1.45E-08	0	0	-3.05E-08	0	7.39E-09	7.37E-08	0	0	0	0	0	7.39E-09	0	-0.001193198	2.63E-08	0	-9.38E-09	0	0	-1.45E-08	0	-0.003472926	-1.91E-08	0	20110228	103	103	2011Q1			0.102
0	-4.86E-08	0	-3.39E-08	-6.93E-08	-2.67E-08	-6.93E-08	-6.93E-08	3.33E-08	0	0	-6.93E-08	1.30E-08	-6.93E-08	0.000170973	-6.93E-08	0	0	-6.93E-08	0	0	0	2.66E-08	0	0	0	-6.93E-08	0	0	-6.93E-08	20110301		102.5	2011Q1			0.102
0	0	4.23E-05	0	0	-1.11E-08	0	0	3.28E-08	-2.01E-08	0	0.000197333	2.23E-08	0	0	0	1.72E-08	0	0	0	-7.35E-08	8.84E-08	0	-0.000783472	0	0	0	0	-1.11E-08	0	20110302		102.5	2011Q1			0.102
2.31E-08	3.18E-08	-4.86E-08	-8.05E-08	0	-2.57E-05	0	0	7.99E-09	-7.99E-09	7.99E-09	0	2.72E-08	-4.86E-08	0	0	8.62E-06	2.36E-08	0	0	7.19E-08	0	1.64E-08	0	-8.05E-08	0	0	-0.001133207	0	0	20110303		102.5	2011Q1			0.102
0	0	1.20E-07	3.83E-08	0	1.65E-08	0	0	2.10E-08	-1.11E-08	1.18E-08	0	9.20E-09	0	0	0	3.83E-08	0	0	0	4.10E-06	3.73E-08	0	0	0	0	0	0.006432368	0	0	20110304		102.5	2011Q1			0.102
-0.000576372	0	-7.87E-08	-4.23E-08	0	0	0	0	-1.10E-08	0	0	0	0	0	-0.000125035	0	0	-6.21E-08	0	0	0	0	0	0.014738671	-4.23E-08	5.42E-05	0	0.008377802	0	0	20110305		102.5	2011Q1			0.102
0	0	-2.46E-08	4.02E-08	0	0	0	0	0	1.87E-08	-1.02E-08	-8.50E-09	-1.55E-06	0	-7.26E-05	0	4.17E-05	-2.24E-09	0	0.000373427	1.31E-07	8.22E-09	-8.98E-09	0.003373385	1.04E-08	0	0	-0.000598091	6.19E-06	0	20110306		102.5	2011Q1			0.102
7.82E-08	0	0	-2.49E-08	0	0	0	0	0	7.82E-08	0	0	-1.98E-05	0	0	0	-0.000702025	0	0	0	0	0	1.12E-08	0.001445127	0	-0.000206672	0	0	0	0	20110307		102.5	2011Q1			0.102
1.96E-08	3.11E-08	-1.77E-08	2.57E-05	0	2.37E-08	1.12E-08	0	-1.59E-08	-1.47E-05	-1.06E-08	-1.04E-08	4.49E-09	0	1.89E-08	0	-2.01E-08	1.35E-08	0	0	0	-2.01E-08	0	0	0	-2.33E-05	0	0.018651385	1.48E-08	0	20110308		102.5	2011Q1			0.102
9.62E-09	0	0	1.16E-08	0	3.70E-08	0	0	0	1.36E-07	0	-3.10E-08	9.95E-09	0	-1.19E-05	0	1.57E-08	-2.21E-08	0	-0.000377384	0	0	0	0	-3.19E-08	0	0	0.006377865	-2.21E-08	0	20110309		102.5	2011Q1			0.102
-1.36E-08	-1.88E-08	5.45E-06	0	0	1.09E-08	0	0	0	1.46E-08	0	0	1.27E-05	0	0	0	0	7.53E-09	0	0.000669808	0	0	0	0	0	0	0	0	0	0	20110310		102.5	2011Q1			0.102
-1.14E-08	0	-3.68E-09	0	0	4.73E-08	0	0	0	-3.68E-09	0	2.84E-08	6.24E-09	0	0	0	-2.35E-06	-9.56E-09	0	-0.003148077	0	0	0	0.004548697	2.84E-08	-1.57E-05	0	-0.001360471	0	0	20110311		102.5	2011Q1			0.102
-6.12E-09	0	0	3.66E-08	0	-0.000173193	0	0	0	-7.58E-06	0	-2.25E-08	-1.32E-08	0	0	0	-3.66E-08	-9.86E-09	0	0	0	0	7.38E-09	0.014437371	-4.66E-09	0	0	0	1.89E-08	0	20110312		102.5	2011Q1			0.102
8.07E-08	0	-2.78E-08	2.91E-05	0	5.84E-09	2.26E-07	0	0	2.33E-05	0	9.98E-06	-7.74E-06	0	0	0	0	0	0	0	0.000152568	1.06E-07	9.21E-09	0.001662806	0	0	0	-0.008621046	9.21E-09	0	20110313		102.5	2011Q1			0.102
0	8.96E-09	-5.17E-09	1.14E-08	0	2.10E-08	0	0	2.36E-08	-5.17E-09	2.04E-08	-1.27E-08	8.96E-09	0	2.22E-08	0	2.88E-08	0	0	0	0	3.27E-08	0	0.011012911	2.58E-08	-0.000591035	0	0.006204751	8.96E-09	0	20110314		102.5	2011Q1			0.102
0	1.33E-07	-1.69E-05	0	0	0	0	0	8.96E-08	0	-4.66E-08	0	1.55E-08	0	2.34E-08	0	-1.53E-05	0	0	0	5.89E-05	-1.35E-08	0	0.00769495	0	0	0	0.017750799	-3.17E-08	0	20110315		102.5	2011Q1			0.102
4.89E-08	0	-3.98E-08	0	0	1.49E-08	0	0	0	0	0	-2.93E-08	1.15E-08	0	0	0	0	2.17E-08	0	0	0	2.03E-08	-5.99E-08	0.001071568	3.74E-08	-0.000491224	0	0	0	0	20110316		102.5	2011Q1			0.102
0	0	-4.05E-05	-5.85E-09	0	-0.000134892	0	0	0	1.51E-08	0	0	0	0	0	0	1.33E-08	0	0	0	-1.60E-05	0	0	0	5.32E-08	0.002273392	0	0	-1.28E-05	0	20110317		102.5	2011Q1			0.102
-3.07E-08	-1.97E-07	-1.53E-08	0	-1.97E-07	-4.50E-08	-1.97E-07	-1.97E-07	-1.97E-07	-1.07E-05	-1.97E-07	2.60E-08	1.68E-08	-1.97E-07	0	-1.97E-07	7.73E-08	8.30E-09	-1.97E-07	-0.008928674	0	2.60E-08	-2.09E-08	0.003343864	0	-0.001120309	-1.97E-07	0.002712731	-8.88E-05	-1.97E-07	20110318		102.5	2011Q1			0.102
0	0	0	0	0	-0.000120241	0	0	4.12E-08	0	-1.36E-07	1.67E-07	0	0	0	0	-1.77E-07	0	0	0	0.000285645	0	0	0.000583511	7.91E-08	-2.79E-06	0	-0.002660423	0	0	20110319		102.5	2011Q1			0.102
0	0	0	-1.74E-08	0	-0.002677531	0	0	0	-3.23E-08	0	0	0	0	0	0	-1.74E-08	-8.52E-09	0	0.000562305	-3.79E-05	0	0	0	0	-0.000362152	0	0	0	0	20110320		102.5	2011Q1			0.102
0	1.98E-08	0	0	2.49E-07	0.00089219	2.49E-07	2.49E-07	7.46E-08	0	7.46E-08	2.49E-07	0	2.49E-07	0	2.49E-07	0	1.48E-08	2.49E-07	0	0	0	-1.79E-08	0.000376001	0	1.35E-07	2.49E-07	0	0	2.49E-07	20110321		102.5	2011Q1			0.102
0.000732228	1.63E-07	-2.71E-08	0	1.63E-07	0	1.63E-07	1.63E-07	-3.41E-08	0	0	1.63E-07	-7.27E-05	1.63E-07	-0.000132691	1.63E-07	1.63E-07	0	1.63E-07	0	0	-2.09E-08	0	0.000498003	4.91E-08	-7.62E-05	1.63E-07	-0.014252881	4.52E-05	1.63E-07	20110322		102.5	2011Q1			0.102
0	2.40E-08	0	0	0	2.07E-08	0	0	0	-5.48E-08	2.07E-08	0	0	0	0	0	1.26E-08	7.26E-08	0	0.001072222	-0.000216085	3.97E-08	0	6.78E-05	0	0	0	0.028808635	-1.35E-08	0	20110323		102.5	2011Q1			0.102
0	0	0	0	0	1.35E-08	0	0	0	-5.68E-08	-8.08E-09	-9.78E-08	1.79E-08	0	-0.000154683	0	1.79E-08	0	0	0	0	0	-2.15E-08	1.48E-05	0	0.000476416	0	0.011149745	0	0	20110324		102.5	2011Q1			0.102
0	-7.02E-08	5.38E-05	0	-7.02E-08	-2.07E-05	-7.02E-08	-7.02E-08	-1.59E-08	0	-1.63E-08	0	-4.04E-05	0	0	-7.02E-08	-1.24E-05	0	-7.02E-08	0.000639712	0	0	1.66E-08	0	0	0	-7.02E-08	-0.00942763	0	-7.02E-08	20110325		102.5	2011Q1			0.102
-0.00036013	0	-5.17E-05	0	0	4.91E-05	0	0	0	-2.48E-08	2.93E-08	0	0	0	0.000238178	0	0	0	0	0.001257181	-0.000321319	-3.65E-08	0	-3.37E-08	0	0	0	0.015287961	-1.96E-08	0	20110326		102.5	2011Q1			0.102
-2.39E-07	0	-0.000266062	-0.000193275	0	4.40E-08	0	0	-5.10E-06	-2.62E-08	0	0	0	0	0.000147247	0	0	1.89E-07	0	0.000942779	0	4.15E-08	0	0	-1.18E-07	-0.002052071	0	0.005444326	-1.18E-07	0	20110327		102.5	2011Q1			0.102
0	0	-0.002064303	0	0	-7.30E-08	0	0	0	-1.13E-07	0	-0.000423238	0	0	0	0	0	0	0	0.000346106	-9.19E-09	0	-7.30E-08	-2.64E-08	0	6.71E-08	0	-0.006632109	7.58E-08	0	20110328		102.5	2011Q1			0.102
0	0	-4.09E-06	0	0	7.18E-08	0	0	3.80E-08	0	0	9.01E-05	0	0	0	0	0	-1.04E-08	0	0.000117066	0	3.37E-08	3.80E-08	0.000343186	0	0	0	0.007899094	2.23E-05	0	20110329		102.5	2011Q1			0.102
-0.00038451	3.05E-09	1.85E-05	-3.78E-08	0	-8.22E-08	2.94E-08	0	0	-2.37E-08	2.15E-08	0	0	3.51E-08	-0.000339356	0	1.03E-08	0	0	0	0	0	0	0.000371666	0	-2.13E-05	0	0.003312232	6.33E-09	0	20110330		102.5	2011Q1			0.102
-0.000602334	1.43E-07	6.41E-08	3.53E-08	1.43E-07	2.01E-08	1.43E-07	1.43E-07	1.43E-07	-0.000194475	-9.58E-09	5.37E-08	-8.82E-06	1.43E-07	-0.000120445	1.43E-07	0	-9.74E-08	1.43E-07	0	0	0	0	9.45E-05	0	0	1.43E-07	0.02059806	-2.55E-05	1.43E-07	20110331	102.5	102.5	2011Q1	0.102	0.106	0.102
0	0	0	-1.10E-07	0	8.82E-08	0	0	7.31E-08	-3.17E-08	0	-4.89E-05	0	0	0.000730674	0	1.51E-05	0	0	0.000296758	0	0	0	0.000128353	0	0	0	0.006788041	0	0	20110401		103.1	2011Q2			0.101
0	0	0	-1.28E-07	0	1.83E-05	0	0	1.56E-08	-3.27E-08	0	0	0	0	-4.85E-08	0	-3.27E-08	-8.40E-09	0	-0.000376309	-3.41E-06	0	-4.45E-08	-3.47E-08	-1.56E-07	8.14E-08	0	-0.001728954	-1.10E-05	0	20110402		103.1	2011Q2			0.101
6.07E-05	0	-4.95E-08	-3.56E-08	0	7.26E-05	0	0	-1.16E-07	0	-1.51E-07	0.000121354	-3.56E-08	0	-0.000154244	0	5.52E-05	1.70E-08	0	-0.003908003	0	0	-1.16E-07	0.000352478	-2.87E-07	-0.000119885	0	0.00365393	0	0	20110403		103.1	2011Q2			0.101
-0.000336059	0	-0.002034689	0	0	0	0	0	0	-7.09E-08	4.93E-08	0.003272805	5.01E-08	0	0	0	-1.61E-07	0	0	-0.000172841	-9.01E-06	0	-3.20E-05	-5.67E-05	-7.53E-08	2.51E-05	0	-0.02218729	-0.000395032	0	20110404		103.1	2011Q2			0.101
3.11E-07	0	0	-3.00E-08	0	0	0	0	-7.04E-08	6.06E-08	0	0.001235199	0	0	0	0	0	0	0	0.000868065	6.06E-08	0	0	2.40E-07	-8.62E-08	0	0	0.034216047	0	0	20110405		103.1	2011Q2			0.101
0.001257706	0	0	0	0	0	0	0	-2.17E-08	-6.29E-08	0	0.000817741	-1.30E-08	0	-0.000133375	0	3.40E-05	0	0	-0.000658778	6.52E-08	8.62E-08	-4.65E-08	-6.90E-05	-6.29E-08	-1.56E-08	0	0.004575857	0	0	20110406		103.1	2011Q2			0.101
0	1.77E-08	-0.000131401	0	0	-2.53E-08	0	0	0	1.79E-08	0	-9.68E-05	-1.39E-07	0	0.000243009	0	-1.45E-08	0	0	-0.000161592	2.55E-08	1.79E-08	8.50E-09	2.16E-05	0	-2.53E-08	0	0.042808302	1.85E-08	0	20110407		103.1	2011Q2			0.101
0	0	-0.000110482	0	0	1.29E-08	0	0	-2.82E-08	0	2.52E-08	0	-2.82E-08	3.82E-08	-0.000212593	0	-7.88E-08	0	0	0	0	0	0	1.39E-05	-2.53E-06	0.000231634	0	-0.005221665	0	0	20110408		103.1	2011Q2			0.101
0	2.31E-08	0.000122922	-9.00E-08	0	2.58E-08	0	0	0	-2.13E-08	5.00E-08	-2.11E-08	3.62E-08	0	0	0	-1.12E-08	-4.92E-08	0	0	0	-8.26E-06	0	-0.000216922	0	1.81E-05	0	0.017841215	0	0	20110409		103.1	2011Q2			0.101
-0.001254686	0	-1.51E-07	-9.41E-09	0	1.33E-08	0	0	-2.33E-08	0	-3.50E-08	-0.000136694	1.16E-05	0	0	0	-4.35E-06	0	0	0	-1.88E-08	0	0	0.000141545	0	0	0	0.01324409	-1.22E-07	0	20110410		103.1	2011Q2			0.101
0	0	0	1.30E-06	0	0	0	0	0	1.29E-08	0	-1.93E-07	5.20E-06	0	0.000547274	0	6.82E-06	0	0	-0.002204654	0	0	7.66E-09	0	0	0	0	0	-9.87E-05	0	20110411		103.1	2011Q2			0.101
0	-1.44E-07	1.59E-07	1.52E-07	0	1.52E-07	0	0	0	0	0	-3.71E-08	0.00022984	0	0	0	0	0	0	0.000710093	-0.000118063	1.52E-07	0	0	3.43E-05	-1.44E-07	0	0.03212159	0	0	20110412		103.1	2011Q2			0.101
0	2.87E-08	0	1.23E-07	0	0	0	0	-5.81E-08	0	4.90E-08	-1.10E-07	-0.00025189	0	0	0	0.000167751	5.09E-08	0	0	0	2.87E-08	9.02E-09	0	0	0	0	0.005607806	0	0	20110413		103.1	2011Q2			0.101
0.000408861	0	-5.27E-08	0	0	-2.60E-08	0	0	-6.10E-08	3.96E-08	-3.42E-09	-1.38E-08	0	0	0	0	9.57E-09	0	0	0	7.96E-05	2.78E-08	-5.27E-08	0.000154832	-1.46E-05	1.22E-08	0	0.012888388	-2.54E-08	0	20110414		103.1	2011Q2			0.101
1.02E-07	0	4.64E-09	-7.81E-09	0	-3.65E-08	0	0	0	-4.11E-08	0	0	-2.28E-08	0	9.32E-05	1.99E-08	8.93E-09	0	0	0	-4.11E-08	-7.81E-09	-3.65E-08	5.37E-05	0	-0.000184254	0	0.023833184	-2.09E-05	0	20110415		103.1	2011Q2			0.101
0	0	2.82E-08	-3.63E-08	0	0	0	0	3.24E-08	0	4.46E-08	0	-2.67E-08	0	-0.000322328	0	-6.70E-05	0	0	0	3.79E-05	-2.90E-08	-1.09E-08	0	0	-0.000442635	0	0.00599436	0	0	20110416		103.1	2011Q2			0.101
0.000433454	-3.33E-08	-0.002052297	0	-2.50E-07	-1.57E-05	-2.50E-07	-2.50E-07	1.97E-08	-6.11E-08	0	0	0	-4.31E-08	5.41E-05	-2.50E-07	-7.92E-05	0	-2.50E-07	0	5.21E-08	0	0	0	0	0.001036059	-2.50E-07	0.010731686	0	-2.50E-07	20110417		103.1	2011Q2			0.101
0.001592833	1.51E-07	-5.30E-05	-8.86E-08	1.51E-07	0	1.51E-07	1.51E-07	3.36E-08	0	3.36E-08	0	2.05E-08	0	9.69E-05	1.51E-07	0	3.36E-08	1.51E-07	0	-7.57E-06	-3.93E-08	1.86E-08	-9.67E-09	-0.000143367	-4.36E-08	1.51E-07	0.013300552	-0.000116377	1.51E-07	20110418		103.1	2011Q2			0.101
0	0	-2.03E-05	1.67E-08	0	2.88E-08	9.55E-09	0	0	0	6.11E-08	-8.54E-08	1.74E-08	0	-5.88E-05	0	0	-2.72E-08	0	-0.000760041	0	0	-5.49E-09	0	-7.06E-05	0.002256479	0	0.01493583	0	0	20110419		103.1	2011Q2			0.101
-0.001957398	0	1.62E-06	6.22E-08	0	0	0	0	-2.89E-08	0	0	0	-4.08E-09	0	0.000238579	0	4.38E-05	0	0	0	0	0	0	-4.75E-08	0	-0.00016458	0	0.002141421	0	0	20110420		103.1	2011Q2			0.101
0	0	-8.17E-08	-9.04E-08	0	0	0	0	2.38E-08	-4.62E-09	6.08E-08	3.70E-08	-2.67E-08	0	0	0	0	0	0	0	0	0	4.11E-08	0.000304932	-3.67E-08	-1.49E-08	0	0	2.45E-05	0	20110421		103.1	2011Q2			0.101
0	0	-2.07E-08	-3.53E-08	0	-5.15E-08	0	0	0	2.12E-08	0	3.20E-08	-1.57E-08	0	0.000120386	0	4.44E-08	-2.31E-08	0	0	0	1.59E-08	8.15E-09	0	0	4.76E-05	0	0.015837031	0.000100347	0	20110422		103.1	2011Q2			0.101
0.000524168	0	-4.39E-08	1.64E-08	0	6.35E-06	-2.69E-08	0	4.11E-08	-5.72E-08	0	-2.04E-07	0	0	-0.00019542	0	0	0	0	0.001115407	9.10E-05	4.55E-08	0	0.000361004	0	0	0	0.010489101	0	0	20110423		103.1	2011Q2			0.101
-0.002089066	0	-2.88E-06	1.07E-07	0	-1.31E-07	0	0	-1.64E-08	0	1.11E-08	0	1.11E-08	0	0	0	1.07E-07	-1.01E-08	0	0.000393946	0	0	2.15E-08	1.05E-05	0	-1.63E-08	0	0	0	0	20110424		103.1	2011Q2			0.101
-0.001230386	3.94E-07	0	1.18E-07	3.94E-07	-7.62E-08	3.94E-07	3.94E-07	-5.03E-09	3.94E-07	-2.88E-08	1.39E-07	1.95E-08	3.94E-07	0	3.94E-07	1.18E-07	3.94E-07	3.94E-07	-0.001270466	1.65E-05	0	-2.49E-08	8.91E-08	0	-5.02E-08	3.94E-07	0.008597664	0	3.94E-07	20110425		103.1	2011Q2			0.101
0.001226929	0	0	-6.18E-08	0	0	0	0	-2.60E-08	-5.39E-08	0	-5.39E-08	0	0	0	0	0	5.33E-08	0	0	-7.78E-05	-6.18E-08	5.07E-09	0.000120134	0	0	0	0.002929057	4.51E-08	0	20110426		103.1	2011Q2			0.101
0.001677892	-6.31E-08	-5.85E-07	4.63E-08	-6.31E-08	8.08E-08	-6.31E-08	-6.31E-08	-6.31E-08	-1.14E-08	-1.29E-08	-6.31E-08	0	-6.31E-08	0	-6.31E-08	1.39E-07	0	-6.31E-08	-0.002281516	-2.41E-05	0	8.29E-09	-7.80E-09	0	-8.42E-08	-6.31E-08	0.008924852	0	-6.31E-08	20110427		103.1	2011Q2			0.101
0	0	-5.13E-08	0	0	-5.13E-08	0	0	-1.90E-08	0	0	5.45E-08	1.28E-08	0	-0.000552747	0	0	0	0	0	1.52E-05	0	-7.95E-09	2.09E-05	0	-5.13E-08	0	-0.005593496	-1.12E-07	0	20110428		103.1	2011Q2			0.101
-0.000685349	-7.03E-08	-1.96E-08	-7.03E-08	-7.03E-08	4.79E-08	-7.03E-08	-7.03E-08	4.79E-08	-7.03E-08	4.87E-08	7.63E-05	0	-7.03E-08	0.000222515	-7.03E-08	0	5.56E-08	-7.03E-08	-0.000518552	5.56E-08	7.87E-08	-7.03E-08	5.60E-08	-5.77E-08	0	-7.03E-08	0.014995545	8.75E-08	-7.03E-08	20110429		103.1	2011Q2			0.101
-6.02E-08	2.41E-07	-9.76E-08	0	2.41E-07	-1.59E-05	2.41E-07	2.41E-07	-3.84E-08	-6.02E-08	7.51E-08	3.84E-08	4.83E-08	2.41E-07	5.59E-05	2.41E-07	1.07E-08	0	2.41E-07	0.000991712	2.18E-07	4.83E-08	3.53E-08	2.86E-05	2.41E-07	0.001179931	2.41E-07	0.003006456	0	2.41E-07	20110430	103.1	103.1	2011Q2			0.101
6.39E-05	0	0	0.000148623	0	0	0	0	0	-4.99E-08	0	0	-4.99E-08	0	-5.97E-05	0	0	2.49E-08	0	0	-6.87E-05	4.61E-08	1.33E-07	6.38E-08	-4.99E-08	3.52E-05	0	0.012350297	1.02E-07	0	20110501		102.9	2011Q2			0.101
0	0	-2.80E-08	9.61E-08	0	0	0	0	0	0	0	0	0	0	0	0	0	0	0	0	-3.46E-05	-4.76E-08	4.31E-08	4.01E-08	5.84E-08	0	0	0.012848997	0	0	20110502		102.9	2011Q2			0.101
-6.66E-08	0	-6.66E-08	0	0	-6.66E-08	0	0	0	-1.62E-07	8.08E-08	8.08E-08	0	0	0	0	-6.51E-08	-2.98E-08	0	-0.000877186	-0.000378284	-0.000416699	0	5.26E-05	0	-0.001827199	0	-0.012779931	0	0	20110503		102.9	2011Q2			0.101
0.000424158	0	0	0	0	0	0	0	-1.79E-08	-1.05E-07	0	0	0	0	0	0	-7.29E-08	0	0	0	4.30E-05	3.99E-08	0	5.15E-06	0	0	0	0	0	0	20110504		102.9	2011Q2			0.101
-6.65E-05	1.40E-07	0.000362646	5.41E-08	1.40E-07	0	1.40E-07	1.40E-07	3.78E-08	0	0	6.54E-05	4.76E-08	1.40E-07	0	1.40E-07	-6.38E-08	0	1.40E-07	-0.002422936	-9.89E-05	6.71E-08	-1.20E-08	0.000146366	0	0.001351926	1.40E-07	0.008490223	0	1.40E-07	20110505		102.9	2011Q2			0.101
0.000177508	9.59E-08	0	0	2.35E-08	3.23E-08	9.59E-08	9.59E-08	-8.32E-09	0	-3.43E-08	9.59E-08	0	9.59E-08	0.002160361	-7.10E-08	9.89E-08	3.04E-08	9.59E-08	-0.000555161	0	0	3.93E-08	4.66E-09	7.74E-06	0.002016095	9.59E-08	0.004266879	0	9.59E-08	20110506		102.9	2011Q2			0.101
0	0	0	0	0	0	0	0	0	0	1.65E-07	-0.000314951	4.32E-08	0	0.001021445	0	8.84E-08	0	0	0.001777684	0.000141833	8.34E-08	0	0	0.001220864	0	0	0.025410086	0	0	20110507		102.9	2011Q2			0.101
3.44E-08	1.70E-07	-1.57E-07	-3.74E-08	1.70E-07	-1.57E-07	1.70E-07	1.70E-07	0	0	0	0	-1.11E-08	1.70E-07	-0.000298096	1.70E-07	1.98E-07	0	1.70E-07	0	0	0	-1.11E-08	9.59E-06	0	-0.000478768	1.70E-07	0	0	1.70E-07	20110508		102.9	2011Q2			0.101
0	0	-9.38E-06	8.52E-06	-9.68E-08	-9.68E-08	-1.29E-07	0	7.32E-09	0	0	0	3.34E-08	0	7.72E-05	0	0.000126495	-0.00012258	0	0	0.000296739	0	-9.16E-08	2.45E-08	0	-0.002714026	0	0.007013764	3.55E-08	0	20110509		102.9	2011Q2			0.101
-0.000709709	0	0.000271981	2.81E-08	0	-4.12E-08	0	0	1.05E-07	0	0	6.65E-08	2.42E-08	0	0	-3.24E-08	2.09E-08	-8.35E-09	0	0	0.002418221	-4.12E-08	-2.52E-08	0	-2.36E-08	0.001223005	0	0.00682377	0	0	20110510		102.9	2011Q2			0.101
0.000586875	0	0	0	0	0	0	0	1.60E-07	-1.67E-05	-3.55E-08	0	0	0	-0.000162133	0	3.03E-09	2.22E-08	0	0	-0.001491827	0	0	1.73E-08	1.28E-05	-7.89E-08	0	0.004518559	-1.30E-07	0	20110511		102.9	2011Q2			0.101
6.64E-05	0	0	0	0	0	0	0	-5.67E-08	-4.75E-05	0	7.82E-08	3.07E-08	0	0	0	0	1.31E-08	0	0.000995404	-2.89E-05	0	1.31E-08	0	0	0	0	0.004953961	2.76E-06	0	20110512		102.9	2011Q2			0.101
0.000237399	0	9.78E-08	1.89E-05	0	0	0	0	-1.60E-08	0	0	1.03E-07	-1.60E-08	0	0	0	-7.28E-08	0	0	0	0.000320804	1.77E-07	0	1.68E-05	1.98E-07	1.77E-07	0	0.002696437	0	0	20110513		102.9	2011Q2			0.101
0	0	-0.00079505	-6.57E-08	0	9.48E-08	0	0	1.37E-07	7.71E-05	0	3.67E-08	3.57E-05	0	-0.00038363	0	-2.11E-08	0	0	0	3.25E-05	-3.91E-08	0	5.80E-08	0	0	0	-0.019344631	0	0	20110514		102.9	2011Q2			0.101
9.90E-05	7.71E-08	-6.36E-05	-2.67E-08	7.71E-08	-1.57E-05	7.71E-08	7.71E-08	7.71E-08	-4.34E-08	0	8.94E-05	2.60E-08	7.71E-08	-3.76E-05	7.71E-08	-3.00E-08	-2.70E-08	7.71E-08	-0.000149252	-1.70E-05	-4.34E-08	-1.56E-08	3.40E-06	-0.000718033	0	7.71E-08	-0.005401039	0	7.71E-08	20110515		102.9	2011Q2			0.101
-4.09E-05	0	2.00E-08	0	0	-1.75E-06	0	0	6.66E-09	4.12E-09	0	-1.42E-07	-2.56E-09	0	0.000212945	0	2.79E-08	0	0	0	-4.12E-06	-4.75E-08	-5.53E-08	-7.96E-06	0	-0.000817387	0	-0.020206701	0	0	20110516		102.9	2011Q2			0.101
-0.000797977	0	-0.000497289	0	0	0	-0.000240587	0	0	6.08E-08	0	0	0	0	-0.001899116	0	0	0	0	0	-1.30E-05	0	0	7.92E-09	-1.63E-07	-1.62E-06	0	0	0	0	20110517		102.9	2011Q2			0.101
-0.001292153	0	-8.74E-08	8.42E-08	0	-4.28E-08	0	0	0	-1.64E-05	3.50E-08	-2.65E-05	0	-1.06E-08	0	0	4.54E-08	0	0	-0.001255098	0.000107372	1.39E-07	4.13E-08	-3.35E-08	0	1.39E-07	0	-0.011421337	-5.63E-05	0	20110518		102.9	2011Q2			0.101
0.000172907	0	-1.40E-07	-5.89E-08	0	-4.00E-08	0	0	-4.00E-08	0	1.63E-08	-0.000812012	0	0	0	0	1.52E-07	0	0	-0.001694482	0	5.20E-08	2.21E-08	0.00012474	-1.66E-05	-8.99E-08	0	0.008201596	0	0	20110519		102.9	2011Q2			0.101
-0.002022444	0	0	-1.60E-07	0	0	0	0	0	-1.73E-08	0	0	-1.57E-05	0	-0.000657039	0	0	0	0	0	0	6.25E-08	0	-1.29E-08	0.000270708	4.22E-08	0	0.013329667	0	0	20110520		102.9	2011Q2			0.101
0	0	2.21E-05	0	0	0	0	0	0	5.12E-08	1.21E-07	0.000432606	0.000475541	0	0	0	2.34E-07	0	0	0	0.000178171	0	-2.31E-08	0	0	6.92E-08	0	0.039256339	4.27E-05	0	20110521		102.9	2011Q2			0.101
-0.000227556	0	0	0	0	2.35E-08	0	0	2.50E-08	0	0	9.61E-08	-1.82E-08	0	0	0	6.77E-08	0	0	0.000572648	-9.16E-05	0	0	6.25E-08	-2.54E-07	-0.000534199	0	0.00709625	0	0	20110522		102.9	2011Q2			0.101
0	-2.68E-08	3.75E-08	8.14E-08	0	-2.68E-08	0	0	-2.88E-08	0	0	-2.91E-05	-1.66E-08	0	0	0	0	0	0	0	0	4.20E-08	1.08E-08	1.80E-08	0	-0.000289214	0	0.011969274	0	0	20110523		102.9	2011Q2			0.101
0.000356577	-8.51E-08	0	6.67E-08	0	-3.05E-05	0	0	2.85E-08	-1.35E-05	-3.09E-08	2.80E-05	-3.85E-08	-3.12E-05	-0.000112737	0	-5.76E-05	0	0	-7.76E-05	-6.79E-05	4.86E-09	0	0.000105814	0	1.09E-05	0	0	-8.51E-08	0	20110524		102.9	2011Q2			0.101
0	0	1.48E-08	0	0	0	0	0	0	0	-4.23E-08	0	2.31E-08	0	0	0	0	0	0	-0.00032478	6.92E-06	0	0	-4.23E-08	9.79E-05	0	0	0.037817189	0	0	20110525		102.9	2011Q2			0.101
0	0	-2.72E-05	0	0	-3.33E-06	0	0	0	-7.87E-05	1.54E-08	9.12E-09	4.94E-06	1.01E-07	0	0	3.00E-06	1.16E-08	0	0	0	0	9.56E-09	5.34E-09	0	2.36E-08	0	0.020608746	9.12E-09	0	20110526		102.9	2011Q2			0.101
0	0	-1.15E-08	3.90E-08	0	-6.79E-08	0	0	0	5.47E-05	-6.79E-08	0	-8.15E-09	-2.25E-08	-0.000776385	0	0	-5.46E-08	0	1.25E-05	-2.63E-05	0	0	0	0	-1.57E-08	0	0.011726334	1.22E-08	0	20110527		102.9	2011Q2			0.101
0	1.32E-07	1.45E-07	0	1.32E-07	-2.42E-07	1.32E-07	1.32E-07	1.32E-07	0	3.81E-08	0	-1.10E-07	1.32E-07	0	1.32E-07	0	1.20E-08	1.32E-07	0.000655993	3.74E-08	-4.52E-08	-4.26E-08	4.20E-05	0	-2.42E-07	1.32E-07	-0.029899336	-0.000352101	1.32E-07	20110528		102.9	2011Q2			0.101
-1.41E-07	-3.54E-07	0	9.24E-09	-3.54E-07	7.07E-08	-3.54E-07	-3.54E-07	-3.18E-08	-1.28E-08	0	6.66E-05	0	-3.54E-07	-0.003040763	-3.54E-07	5.01E-08	0	-3.54E-07	0.000142739	0	-3.54E-07	6.90E-08	0.000130585	0	0.000406733	-3.54E-07	-0.007698779	2.48E-08	-3.54E-07	20110529		102.9	2011Q2			0.101
0	0	-0.000162033	-4.76E-08	0	6.31E-08	0	0	0	0	-2.61E-08	9.95E-08	0	0	0	0	-4.76E-08	9.91E-08	0	-0.000369771	0.000147836	0	5.11E-08	0	0.000149144	-5.42E-08	0	0.006701771	1.79E-08	0	20110530		102.9	2011Q2			0.101
-0.001792884	0	-3.29E-08	7.86E-08	0	0	0	0	7.86E-08	0	0	7.76E-08	-0.000419161	0	0	0	0	0	0	0.000233715	-5.37E-05	0.000192384	0	-7.86E-09	0.00011218	-1.77E-05	0	0.024277962	0	0	20110531	102.9	102.9	2011Q2			0.101
-0.002734643	0	-5.40E-05	0	0	0	0	0	0	0	0	0	-0.000430745	0	0	0	0	-1.33E-08	0	0	-1.33E-08	0	-1.19E-08	7.78E-05	0	0	0	0.008688168	0	0	20110601		102.9	2011Q2			0.101
-0.000323635	1.68E-07	0	4.76E-08	1.68E-07	4.64E-08	0	1.68E-07	1.02E-07	0	0	0	4.48E-05	1.68E-07	0	1.68E-07	-1.19E-07	3.72E-08	1.68E-07	0.001022003	0	3.47E-05	-2.21E-08	6.77E-05	-0.001256115	-2.55E-08	1.68E-07	0	0	1.68E-07	20110602		102.9	2011Q2			0.101
7.80E-08	0	0	3.65E-07	0	7.80E-08	0	0	0	2.21E-08	0	0	-1.88E-05	0	0.000220714	0	3.65E-07	3.54E-05	0	0	0	-2.14E-08	0	-6.92E-05	0	-1.26E-07	0	0.026413769	0	0	20110603		102.9	2011Q2			0.101
1.28E-08	1.39E-07	-1.00E-07	1.39E-07	1.39E-07	1.39E-07	1.39E-07	1.39E-07	1.39E-07	9.02E-05	-3.60E-08	2.52E-05	6.01E-05	1.39E-07	0.000180945	1.39E-07	-1.82E-08	1.39E-07	1.39E-07	-0.000366218	1.03E-08	-1.41E-07	1.39E-07	0.000233999	0.000729508	-0.000522254	1.39E-07	0.023312888	1.28E-08	1.39E-07	20110604		102.9	2011Q2			0.101
0	3.09E-07	8.82E-08	-7.19E-06	3.09E-07	4.47E-06	3.09E-07	3.09E-07	3.09E-07	0.000107949	3.09E-07	0	0	3.09E-07	2.69E-08	3.09E-07	2.80E-05	3.09E-07	3.09E-07	0	3.09E-07	0	3.09E-07	0	0.00020465	0.000239783	3.09E-07	-0.031784451	3.09E-07	3.09E-07	20110605		102.9	2011Q2			0.101
-0.000662243	0	0	-7.70E-08	0	0	0	0	0	-4.82E-05	3.48E-08	-4.13E-07	0	0	0	0	0.000353247	0	0	0	3.31E-06	1.71E-08	-7.70E-08	1.71E-08	0	0	0	0.026379478	-7.61E-08	0	20110606		102.9	2011Q2			0.101
-0.002352842	2.08E-07	-2.43E-08	0	0	0	0	0	0	-8.35E-05	1.20E-08	0	-4.13E-08	0	0	0	-5.91E-08	2.08E-07	0	1.03E-05	-1.90E-05	0	0	4.79E-08	0.000158604	-2.43E-08	0	-0.001356821	-1.47E-05	0	20110607		102.9	2011Q2			0.101
-1.42E-07	0	3.72E-08	7.71E-09	0	0	0	0	0	0	-4.84E-08	-1.42E-07	-2.29E-05	0	0	0	1.11E-07	0	0	0	1.11E-07	-4.35E-08	0	0	0.000797906	-0.001056341	0	0.008271376	0	0	20110608		102.9	2011Q2			0.101
-0.002120799	0	5.36E-09	-8.18E-08	0	-1.98E-05	0	0	0	0	-1.56E-07	0	-9.63E-05	0	0	0	0	0	0	-0.001957752	0	1.12E-07	0	0.000103155	0	-2.06E-08	0	-0.004820586	0	0	20110609		102.9	2011Q2			0.101
0	0	3.69E-08	0	0	4.61E-08	0	0	-2.60E-06	-6.42E-08	0	7.06E-05	0	-0.000300343	0	0	0	1.23E-08	0	0	0	0	4.79E-08	3.17E-08	0	-3.38E-05	0	0	0	0	20110610		102.9	2011Q2			0.101
-0.000639537	0	0	0	0	0	0	0	0	0	0	0	0	0	0.001320342	0	3.71E-08	0	0	-0.002154656	2.70E-05	0	-7.27E-08	2.02E-07	0	0	0	0.006548193	-1.49E-07	0	20110611		102.9	2011Q2			0.101
5.59E-08	-1.51E-07	1.02E-08	1.46E-08	-1.51E-07	-2.83E-08	-1.51E-07	-1.51E-07	-5.10E-08	-2.67E-05	-1.51E-07	0	8.01E-06	-1.51E-07	0	-1.51E-07	-1.68E-05	0	-1.51E-07	-0.000995571	-1.41E-05	-4.78E-08	-1.51E-07	6.45E-06	0	-0.000392982	-1.51E-07	0.004554981	-3.89E-08	-1.51E-07	20110612		102.9	2011Q2			0.101
0	-5.32E-08	0	0	0	0	0	0	7.70E-08	-2.78E-05	0	-0.000205932	-2.95E-08	0	0	0	-5.32E-08	0	0	0	-2.92E-08	-2.92E-08	-1.30E-08	9.71E-06	0	-0.00069412	0	-0.009959273	-2.90E-08	0	20110613		102.9	2011Q2			0.101
0	0	3.47E-08	7.85E-08	0	3.47E-08	0	0	5.67E-08	0	7.44E-08	0	1.30E-05	0	0	0	0	0	0	0.000566601	-1.70E-08	0	0	2.60E-07	0	0	0	0.02042552	0	0	20110614		102.9	2011Q2			0.101
0	0	0	0	0	0	0	0	0	4.26E-08	0	0	0	0	0	4.67E-08	6.47E-08	0	0	0.00298655	0	0	0	8.20E-05	0	0	0	-0.028995216	0	0	20110615		102.9	2011Q2			0.101
-1.19E-08	0	0	2.65E-08	0	2.75E-08	0	0	1.76E-08	0	-1.93E-08	-1.96E-08	0	0	0.000591318	0	-1.09E-05	2.92E-08	0	0	0	0	0	4.76E-05	0.000136579	-0.000675375	0	0.012707233	2.99E-05	0	20110616		102.9	2011Q2			0.101
-1.57E-07	0	0	-1.57E-07	0	1.95E-07	0	0	0	0	0	6.28E-08	1.01E-07	0	0.000374142	0	-8.61E-09	0	0	0.00047779	0	7.81E-09	2.78E-08	3.34E-08	0.000156255	0	0	0.009982344	0	0	20110617		102.9	2011Q2			0.101
0	0	-1.01E-08	6.65E-08	0	0	0	0	0	-3.72E-08	8.84E-09	0.000119848	0	0	0	0	-4.58E-06	-3.72E-08	0	-0.002490646	5.93E-09	1.00E-07	8.84E-09	1.86E-05	0	0	0	0	0	0	20110618		102.9	2011Q2			0.101
-0.002262785	2.48E-08	-8.80E-08	9.99E-08	9.99E-08	-8.80E-08	9.99E-08	9.99E-08	9.43E-08	0	4.88E-08	9.99E-08	6.41E-05	9.99E-08	-0.000210817	9.99E-08	1.46E-07	3.75E-08	9.99E-08	-0.013046537	-4.72E-05	9.18E-08	9.99E-08	5.10E-09	0	-0.000435006	9.99E-08	0	-2.73E-05	9.99E-08	20110619		102.9	2011Q2			0.101
0.000903649	0	0	0	0	-4.77E-08	0	0	0	0	-4.77E-08	6.94E-08	0	1.48E-08	-0.000807443	0	4.85E-08	-1.82E-08	0	-0.000905204	0	1.48E-08	-3.63E-08	2.70E-08	0	-6.11E-08	0	-0.007970515	3.06E-05	0	20110620		102.9	2011Q2			0.101
5.67E-08	0	0	0	0	0	0	0	6.83E-08	5.43E-05	5.67E-08	-0.00027783	0	0	0	0	9.59E-08	1.00E-07	0	-0.000156069	3.02E-05	-2.23E-07	-1.07E-07	0	0	0	0	0.025713092	2.31E-05	0	20110621		102.9	2011Q2			0.101
5.49E-05	4.44E-08	-1.26E-08	7.24E-08	4.44E-08	0	4.44E-08	4.44E-08	4.44E-08	-7.51E-05	0	0	0	4.44E-08	0.000229365	4.44E-08	4.44E-08	-1.28E-08	4.44E-08	-0.000362839	0	-1.98E-08	-1.26E-08	4.84E-06	0	0	4.44E-08	0.022830463	1.64E-08	4.44E-08	20110622		102.9	2011Q2			0.101
0.000496384	0	-1.31E-07	0	0	2.86E-08	0	0	1.83E-08	0.000114002	0	0	-7.52E-08	0	-0.000186986	0	1.32E-08	-2.09E-05	0	0	-1.33E-05	1.90E-08	0	1.19E-05	0	5.56E-05	0	0.002736724	-2.07E-05	0	20110623		102.9	2011Q2			0.101
-0.000500568	6.40E-08	-3.59E-08	0	6.40E-08	4.87E-08	6.40E-08	6.40E-08	6.40E-08	0	6.40E-08	0	-1.97E-08	6.40E-08	-0.000584609	6.40E-08	-4.39E-05	3.81E-05	6.40E-08	7.78E-06	-2.95E-09	1.67E-08	-7.47E-08	2.71E-08	0	0.000228988	6.40E-08	0.00986288	0	6.40E-08	20110624		102.9	2011Q2			0.101
0	0	1.35E-08	-5.65E-08	0	-7.14E-09	0	0	4.50E-08	-0.000253339	0	0.000188923	-7.14E-09	0	0	0	1.35E-08	0	0	0.000240993	-3.12E-09	1.35E-08	4.43E-08	0	0	-5.65E-08	0	-0.006912062	0	0	20110625		102.9	2011Q2			0.101
1.80E-05	0	1.92E-08	-3.48E-08	0	0	0	0	0	0	7.96E-08	0	-1.32E-05	0	-4.87E-08	0	5.88E-08	-2.47E-08	0	-0.000202144	0	0	-4.87E-08	-1.28E-08	0.000217006	9.07E-08	0	0.024927982	0	0	20110626		102.9	2011Q2			0.101
0	0	4.02E-09	-3.02E-08	0	-5.26E-08	0	0	0	3.21E-08	3.44E-08	5.81E-06	5.70E-08	0	0	0	4.78E-08	4.15E-05	0	0	-2.80E-08	0	-3.87E-08	1.93E-08	-0.000230825	0	0	-0.008349716	0	0	20110627		102.9	2011Q2			0.101
5.00E-08	7.15E-08	5.38E-08	7.15E-08	7.15E-08	-3.43E-08	7.15E-08	7.15E-08	-1.72E-08	0	2.55E-08	6.78E-08	7.15E-08	7.15E-08	0.004764238	7.15E-08	-1.35E-08	-3.12E-08	7.15E-08	0.000299549	0	7.15E-08	5.79E-09	0	0.0001046	-6.37E-08	7.15E-08	0.034291886	0	7.15E-08	20110628		102.9	2011Q2			0.101
0	0	0	0	0	2.41E-09	0	0	0	-1.93E-05	0	-7.26E-05	-8.54E-09	0	0.000379924	0	5.17E-08	-3.53E-08	0	0.000311332	0	-2.36E-08	0	8.94E-06	-0.000188154	0	0	0.011873005	0	0	20110629		102.9	2011Q2			0.101
6.00E-08	0	0	0	0	0	0	0	0	0	-3.79E-08	5.09E-08	-1.67E-08	0	0	0	4.53E-08	0	0	0	-5.59E-08	2.77E-08	-2.90E-08	-3.75E-05	0	-3.15E-08	0	-0.001422805	0	0	20110630	102.9	102.9	2011Q2	0.101	0.102	0.101
0	-1.42E-08	-0.003212597	0	0	1.67E-08	0	0	0	0	0	0	0	0	0	0	-1.42E-08	0	0	0	0	0	0	0	0	-1.29E-06	0	0.006011467	0	0	20110701		102.8	2011Q3			0.098
0.000541303	0	0	0	0	6.97E-08	0	0	0	-0.000992171	0	0	0.001303579	0	0.031570999	0	0	7.07E-05	0	0	0	0	0	0	-0.001533477	3.34E-08	0	0.000672524	0	0	20110702		102.8	2011Q3			0.098
-8.09E-05	-3.43E-08	0	0	0	-5.80E-08	0	0	0	0	0	0	0	3.59E-08	0	0	3.59E-08	0	0	0	0	0	-7.18E-08	0	0.001402869	7.40E-05	0	0.001384528	0	0	20110703		102.8	2011Q3			0.098
0	0	0.00179722	2.44E-08	0	-6.13E-06	0	0	0	0	-1.17E-08	0.000125871	0	0	-0.016256788	0	0	0	0	0.012071872	0	0	-0.000101637	0	0	1.46E-05	0	-0.002571694	0	0	20110704		102.8	2011Q3			0.098
-0.00051462	-3.07E-08	0	0	-1.35E-08	0	0	0	0	-0.003100723	0	0	0	0	0	-1.11E-08	0	-1.12E-05	0	0	-4.56E-05	0	0	0	0	0	0	0.0022668	0	0	20110705		102.8	2011Q3			0.098
0	-1.12E-08	0	0	0	2.89E-08	0	0	0	-0.002679533	0	1.17E-08	0	0	-0.030260691	0	0	0	0	0	0	0	0	0	0	0	0	0.000461496	0	0	20110706		102.8	2011Q3			0.098
0	0	0	0	0	0	0	0	0	0	0	0	0	0	0.012684657	3.63E-08	0	0	0	0	0	0	0	0	0	0	0	-0.001112255	0	0	20110707		102.8	2011Q3			0.098
0	0	-0.000740798	0	0	0	0	0	1.59E-08	0	0	0	-1.00E-08	0	0.029770745	0	-1.69E-08	0	0	-0.007180884	0	0	5.22E-06	0	-9.76E-05	-1.06E-06	0	-0.002858037	0	0	20110708		102.8	2011Q3			0.098
0	0	-0.001202559	0	0	0	-2.92E-08	0	0	0.002737189	0	0	0	2.92E-08	-0.032037414	0	5.35E-08	0	0	-0.007438982	0	0	0	0	0	0	0	0.000109937	0	0	20110709		102.8	2011Q3			0.098
-0.000605333	0	0	-2.76E-08	0	-4.66E-09	0	0	0	0	0	0	0	0	0	0	3.23E-08	0	0	0	0	0	0	3.87E-08	0	0	0	0.004180915	0	0	20110710		102.8	2011Q3			0.098
-0.005402467	0	0	0	0	-3.63E-08	0	0	0	0	0	0	0	0	0	0	0	0	0	0	0	0	0	0	0	0	0	-0.006522117	0	0	20110711		102.8	2011Q3			0.098
0	0	0	0	0	0	0	0	0	-0.000521344	0	-9.48E-09	0	0	-0.018020747	-1.64E-08	1.03E-08	0	0	-0.006433081	0	0	0	0	-0.000150592	0	0	0.000395973	0	0	20110712		102.8	2011Q3			0.098
0	1.39E-08	0	-2.65E-06	0	0	0	0	0	-0.002366853	0	-3.80E-08	0	0	-0.009502699	1.12E-08	1.55E-08	0	0	0	0	0	0	0	2.25E-05	-3.07E-07	0	0.00079963	0	0	20110713		102.8	2011Q3			0.098
0	0	0	0	0	0	0	0	0	0	0	9.90E-09	0	0	0	0	-1.32E-08	0	0	0.011323255	0	0	0	-1.11E-06	-0.000162411	0	0	0.000518139	0	0	20110714		102.8	2011Q3			0.098
-0.004924937	0	0.000950086	0	0	0	0	0	9.92E-09	0	0	0	-2.76E-08	0	0	0	0	0	0	0	0	-9.92E-09	0	0	0	0	0	0.001135136	0	0	20110715		102.8	2011Q3			0.098
0	-2.97E-08	0	0	0	0	0	0	0	0	0	0	-5.70E-08	0	0	0	-3.80E-08	0	0	0	0	0	0	0	0	0	0	0	0	0	20110716		102.8	2011Q3			0.098
0	0	-0.000419591	0	0	0	0	0	0	0	0	0.000279145	0	0	0	0	0	0	0	0	0	0	0	0	0	3.71E-08	0	0	0	0	20110717		102.8	2011Q3			0.098
0	-1.13E-08	-0.000878629	0	0	-1.55E-08	0	0	0	0	1.13E-08	-1.36E-08	0	0	0	0	0	0	0	0	0	0	0	2.25E-08	0	1.36E-08	0	0.000555205	0	0	20110718		102.8	2011Q3			0.098
0	0	-0.002104184	0	0	0	0	0	-1.18E-08	0	0	0	0	0	0	-3.01E-08	0	0	0	0	0	-1.35E-08	-1.73E-05	1.84E-05	0	-7.78E-07	0	0.000508827	0	0	20110719		102.8	2011Q3			0.098
0.004110962	0	0	0	0	0	0	0	-1.32E-08	0	0	0	0	0	0	-1.32E-08	0	0	0	0	0	0	3.81E-08	0	0	0	0	0.003002706	0	0	20110720		102.8	2011Q3			0.098
0	0	-0.003658832	0	0	0	0	0	0	0	0	0	0	0	0	0	0	7.33E-05	0	0	0	0	-2.52E-05	0	0	2.50E-06	0	0.000559209	0	0	20110721		102.8	2011Q3			0.098
0	0	0	0	0	0	-1.24E-08	0	0	0	0	0	0	0	0	0	0	1.67E-05	0	0.003732263	0	0	0	0	0	0	0	0.003057959	0	0	20110722		102.8	2011Q3			0.098
0	0	-0.002202993	0	0	0	0	0	6.37E-05	0	0	0	0	3.82E-08	0	0	0	1.53E-08	0	0	0	0	0	0.000192509	0	1.05E-05	0	0	0	0	20110723		102.8	2011Q3			0.098
0	0	0	2.58E-08	0	0	0	0	0	0	0	0	0	0	0	2.93E-08	0	0	0	0	0	0	-0.001295981	2.58E-08	-0.028657302	-2.30E-08	0	0.00143933	-0.000162718	0	20110724		102.8	2011Q3			0.098
-0.000392671	-1.22E-08	0	0	0	0	-4.20E-08	0	0	-0.001890424	0	0	0	0	0	0	0	0	0	0	0	0	0	4.24E-05	-0.004454534	0	0	0.000445521	0	0	20110725		102.8	2011Q3			0.098
0	0	0	0	0	0	0	-2.91E-08	0	0.001667058	0	-1.16E-08	0	0	0	0	0	0	-2.91E-08	0	0	-1.88E-05	0	0	0.002994837	3.23E-08	-2.91E-08	-0.001783371	0	-2.91E-08	20110726		102.8	2011Q3			0.098
0	0	-0.005141828	0	0	-1.48E-08	0	0	-4.61E-08	0.001766874	0	0	0	-2.05E-08	0	-3.21E-08	0	0	0	0	0	-1.41E-05	0	0	0	0	0	-0.001075265	0	0	20110727		102.8	2011Q3			0.098
-0.000675199	0	0	0	0	2.04E-08	0	0	0	-0.002222062	0	0	0	-2.40E-08	0	0	-4.32E-05	0	0	0	0	0	-9.85E-09	0	0	0	0	0.000983756	0	0	20110728		102.8	2011Q3			0.098
0	0	0	9.67E-09	0	1.37E-08	0	0	0	-0.004570745	0	-1.04E-08	0	1.13E-08	0	0	0	0	0	0	0	0	0	0	0	0	0	-0.002370715	0	0	20110729		102.8	2011Q3			0.098
-0.000201273	0	0	0	0	0	0	0	0	-0.007186252	0	0	0	2.98E-08	0	-3.10E-08	8.76E-08	0	0	0	0	0	0	4.40E-05	-0.001658148	0	0	0.001509244	0	0	20110730		102.8	2011Q3			0.098
0	-3.42E-08	0	0	0	5.79E-05	0	0	0	0.00338471	0	0	0	0	0	0	-3.02E-08	0	0	0	0	0	0	0	0	-3.42E-08	0	0.000979084	0	0	20110731	102.8	102.8	2011Q3			0.098
-0.000314243	-2.77E-08	-0.001287503	0	0	2.77E-08	0	0	0	0	0	0	0	0	0.018363562	0	0	0	0	0	0	0	0	1.33E-08	9.86E-05	0	0	-0.000296244	0	0	20110801		102.7	2011Q3			0.098
0	0	0	0	0	1.06E-08	0	0	0	0	0	0	0	0	0.010990256	0	0	0	0	0	0	0	0	0	0	0	0	-0.002228028	0	0	20110802		102.7	2011Q3			0.098
0	0	-0.001965487	0	0	0	1.19E-08	0	0	-0.006194734	9.11E-09	0	0	-1.37E-08	0.016790201	4.82E-08	0	0	0	0	0	0	0	0	0.000134397	-0.000849222	0	0.000911054	0	0	20110803		102.7	2011Q3			0.098
0	0	-0.005101802	0	3.24E-08	1.53E-08	0	3.24E-08	0	0	0	0	0	0	0	1.33E-08	0	0	3.24E-08	0	0	0	0	0	0	0	3.24E-08	0.000182511	1.08E-08	3.24E-08	20110804		102.7	2011Q3			0.098
-0.003861339	0	-0.0014043	0	0	-3.75E-08	0	0	-1.31E-08	0	0	0	0	0	0.014084212	0	0	1.69E-08	0	0	0	0	0	0	-0.000183539	0	0	-0.000419108	1.37E-08	0	20110805		102.7	2011Q3			0.098
0	0	0	0	0	0	0	0	0	0	0	0	-7.23E-08	0	0	-7.61E-08	-0.000209455	0	0	0	0	0	2.78E-08	0	0	0	0	0	0	0	20110806		102.7	2011Q3			0.098
0	0	0	0	0	-1.34E-05	0	0	3.72E-08	0	0	0	6.77E-08	0	0	0	0	3.10E-08	0	0	0	0	2.76E-08	0	0.001584044	0	0	0.001746021	0	0	20110807		102.7	2011Q3			0.098
-0.00209968	1.75E-08	0	0	0	0	0	0	-3.07E-08	-0.002546324	0	-5.45E-05	0	0	-0.004905993	0	0	0	0	-0.008114359	0	0.002217864	0	0	0	0	0	0.002272386	-1.29E-08	0	20110808		102.7	2011Q3			0.098
-0.000484843	-1.79E-08	0	0	0	-9.62E-06	0	0	0	0	0	0	0	0	0	0	1.50E-08	0	0	0	0	0	7.15E-06	0	0	0	0	8.21E-05	0	0	20110809		102.7	2011Q3			0.098
-0.002187842	0	0	0	0	-1.24E-08	0	0	0	-0.002551862	0	0	0	0	0	0	4.31E-08	3.88E-08	0	0	-1.47E-08	0	0.000385755	0	0	0	0	-8.64E-05	0	0	20110810		102.7	2011Q3			0.098
0	0	-0.001486142	0	0	0	0	0	0	0.000698526	0	-7.89E-05	0	1.33E-08	0	0	2.22E-08	0	0	0	0	0	0	0	0	0	0	-0.000631284	0	0	20110811		102.7	2011Q3			0.098
0	-1.44E-08	0	0	0	0	0	0	0	0	0	0	0	0	-0.009188738	0	1.83E-08	0	0	0	0	-1.20E-05	0	0	0	0	0	0	0	0	20110812		102.7	2011Q3			0.098
0	0	-0.000543953	0	0	0	0	0	-6.66E-08	-0.001179447	0	0	0	0	0	3.81E-08	-6.95E-08	0	0	-0.013279874	0	0	0	4.99E-08	0	0	0	0.001006687	0	0	20110813		102.7	2011Q3			0.098
0	0	0.000745579	0	0	0	0	0	4.21E-08	0	0	0	0	0	0	0	-2.71E-05	3.27E-08	0	0	0	0	0	0	0	0.000709139	0	0.002438374	0	0	20110814		102.7	2011Q3			0.098
0.001089106	0	0	0	0	-3.18E-08	0	0	0	0	0	0	0	0	0.013951983	0	-1.52E-08	0	0	0	0	0	0	0	7.76E-05	1.28E-08	0	0.002201189	0	0	20110815		102.7	2011Q3			0.098
-0.000514848	0	0	0	0	0	-1.05E-08	0	0	0	6.91E-06	0	0	0	0	0	0	0	0	0	4.95E-08	0	6.92E-06	0	6.46E-05	0	0	0.003293179	0	0	20110816		102.7	2011Q3			0.098
0	0	0.000704504	0	0	0	0	0	0	-0.000338866	0	0	0	0	0	0	0	0	0	-0.009556027	0	0	-0.000157044	0.000175441	9.53E-05	-3.24E-05	0	0.000977238	0	0	20110817		102.7	2011Q3			0.098
0.004781465	0	-0.000597086	0	0	0	0	0	0	-0.000901259	2.13E-06	0	0	0	0	0	-5.34E-06	0	0	-0.010487113	0	0	6.59E-06	4.72E-05	0	0	0	0	0	0	20110818		102.7	2011Q3			0.098
-0.000737965	0	-0.000393305	0	0	0	0	0	0	0	0	0	0.000258793	0	0	1.08E-08	0	0	0	0.009899145	0	0	-2.60E-05	0	0	0	0	0	0	0	20110819		102.7	2011Q3			0.098
0	0	0.000136461	0	0	0	0	0	0	0	0	0	0	-2.65E-08	0	3.40E-08	0	0	0	0	0	3.97E-08	0	0	0	0	0	0.002124537	0.005734355	0	20110820		102.7	2011Q3			0.098
-0.000434527	0	-6.47E-05	0	0	0	0	0	-4.79E-08	0	2.97E-08	0	0	3.09E-08	-0.021982778	0	-3.54E-08	0	0	-0.045724463	0	0	2.86E-08	4.79E-08	0	-5.73E-05	0	0.000178856	0	0	20110821		102.7	2011Q3			0.098
0	0	0	0	6.51E-08	0	0	6.51E-08	0	0	0	0	0	0	0	0	0	0	6.51E-08	0	0	0	0	0	0	0	6.51E-08	0.000190305	0	6.51E-08	20110822		102.7	2011Q3			0.098
-0.000746652	0	0	0	0	0	0	0	0	0.000258592	1.04E-08	0	0	0	0	0	-1.48E-08	-4.62E-05	0	0.0097688	0	0	0	0	0	-2.01E-08	0	-0.002058582	0	0	20110823		102.7	2011Q3			0.098
-0.00128142	0	0	0	0	1.50E-08	0	0	0	0	0	0	0	0	0	0	0	0	0	0	0	0	2.17E-08	0	0	0	0	0	0	0	20110824		102.7	2011Q3			0.098
0	0	0	0	0	-1.14E-08	0	0	0	0	0	0	0	0	0	0	0	2.58E-08	0	0	0	0	4.94E-06	0	0	0	0	0	0	0	20110825		102.7	2011Q3			0.098
0	0	0	0	-1.48E-08	-5.43E-06	-1.41E-08	0	0	0	0	-0.00024024	-1.63E-08	0	-0.014774277	0	1.25E-08	0	0	0	0	0	1.30E-08	0.000265344	0	-3.35E-05	0	0	0	0	20110826		102.7	2011Q3			0.098
0.000690829	0	0	0	0	0	0	0	-2.97E-08	0	0	0.000796142	9.09E-06	0	-0.014797095	0	0	0	0	0	0	0	0	-0.000588925	0	0	0	0.001017628	-7.50E-08	0	20110827		102.7	2011Q3			0.098
-0.001363986	0	-0.000165591	0	0	0	3.00E-08	0	-4.16E-08	0	0	0	0	2.88E-08	0	0	3.26E-08	3.26E-08	0	0	0	0	3.57E-08	0	0	0	0	0.000946405	0	0	20110828		102.7	2011Q3			0.098
0	0	0	0	0	0	0	0	0	0	0	0.000526561	0	0	-0.016854015	-1.68E-08	3.36E-08	0	0	0	0	-7.51E-05	-2.34E-05	0	0	0	0	0	0	0	20110829		102.7	2011Q3			0.098
0	0	0	0	0	0	0	0	0	-0.001289484	0	-0.000460172	7.70E-05	0	0.028245101	-1.19E-08	0	0	0	0	0	0	0	-1.75E-05	0	0	0	-0.000985663	0	0	20110830		102.7	2011Q3			0.098
0	0	0	0	0	-3.77E-08	0	0	0	-0.000682496	0	0	0	0	0	0	-1.31E-08	0	0	-0.008479895	0	0	1.38E-06	0	0	-1.28E-05	0	0.000315624	0	0	20110831	102.7	102.7	2011Q3			0.098
0	0	-0.00084493	3.20E-08	0	3.54E-09	0	0	0	0	0	0	0	0	0	0	0	-4.00E-06	0	0	0	0	0	0	0	0	0	0	0	0	20110901		102.5	2011Q3			0.098
0.003598427	-1.41E-08	0.000211646	1.29E-08	0	0	0	0	-1.15E-08	0	-1.03E-08	0	-1.19E-08	0	-0.026769996	0	0	0	0	0	0	0	0	0	4.99E-05	0	0	0	0	0	20110902		102.5	2011Q3			0.098
0	0	0	0	0	2.61E-08	2.83E-08	0	0	0	0	0	0	0	0	0	0	0	0	0	0	-0.000366763	-2.12E-08	2.83E-08	0	0	0	0.000798721	-9.09E-05	0	20110903		102.5	2011Q3			0.098
0.004628281	0	0	0	0	0	0	0	4.22E-08	0	3.64E-08	0	0	0	0.012132014	0	0	0	0	0.006288973	0	-0.000169678	7.28E-08	2.97E-08	-0.001031312	-3.20E-08	0	0.002107315	0	0	20110904		102.5	2011Q3			0.098
0	0	0	0	0	0	0	0	0	0	-1.27E-08	0	0	0	0	0	0	0	0	-0.003955988	0	-3.08E-08	0	1.60E-08	0	0	0	-0.001138832	0	0	20110905		102.5	2011Q3			0.098
0	0	0.000647875	0	3.48E-08	0	0	0	1.20E-08	0	0	0.001600004	0	0	0	0	0	0	0	0	0	0	0	0	0	0	0	0	0	0	20110906		102.5	2011Q3			0.098
0	1.19E-08	0.000386755	0	0	0	0	0	0	0	0	0	0	1.19E-08	0	0	6.90E-06	0	0	0	0	0	0	5.07E-07	0.000179269	0	0	0.001462322	-2.80E-08	0	20110907		102.5	2011Q3			0.098
0	1.38E-08	0	0	0	0	0	0	0	0	0	0	0	0	0	-1.49E-08	1.79E-08	0	0	0	0	0	-2.35E-05	0	4.02E-05	0	0	0	0	0	20110908		102.5	2011Q3			0.098
0	0	0	0	0	-3.84E-08	0	0	0	0	0	0.004659356	0	0	0	0	0	0	0	0.011256369	0	0	0.000105779	0	0	0	0	0.000829536	0	0	20110909		102.5	2011Q3			0.098
0	0	0.003703324	0	-1.02E-07	0	1.02E-07	-1.02E-07	0	0	-3.14E-08	0	0	0	0	0	0	0	-1.02E-07	0	0	0	3.02E-08	3.40E-08	-0.002688838	3.71E-08	-1.02E-07	-0.000811978	0	-1.02E-07	20110910		102.5	2011Q3			0.098
-0.000120284	0	0	0	0	0	0	-1.00E-07	0	0	0	0	0	0	0	0	0	0	-1.00E-07	0	0	0	0	0	0	0	-1.00E-07	0	0	-1.00E-07	20110911		102.5	2011Q3			0.098
0	-4.61E-08	0	0	0	0	0	0	0	3.83E-05	0	0	0	0	0	0	0	0	0	-0.036479521	0	0	-4.42E-08	0	0.001413763	3.93E-08	0	0	0	0	20110912		102.5	2011Q3			0.098
-0.000238754	0	-0.00029906	0	0	0	0	0	0	0	0	0	-5.92E-06	0	0	0	-6.13E-05	0	0	0	0	0	1.34E-08	0	0	0	0	0	0	0	20110913		102.5	2011Q3			0.098
0	0	0	1.23E-08	0	0	0	0	0	0	0	0	0	0	-0.003697359	-1.65E-08	0	-3.74E-05	0	0.042980226	0	0	0	0	0	-2.46E-05	0	0.000539606	0	0	20110914		102.5	2011Q3			0.098
0	-1.30E-08	0	0	0	0	0	0	0	-0.000400019	0	0	-7.14E-05	0	0.00455327	0	0	0	0	0	0	0	0	0	0	0	0	0	0	0	20110915		102.5	2011Q3			0.098
-0.001360914	0	0	0	-3.12E-09	-1.38E-08	0	0	-2.52E-08	0	0	-0.002039056	0	0	0	0	0	0	0	-0.051703029	0	0	9.15E-06	0	0	0	0	0.000491318	0	0	20110916		102.5	2011Q3			0.098
0	-2.41E-08	-0.00302147	0	0	0	0	0	-2.31E-08	0	0	0.002804547	0	0	0	0	0	0	0	0	0	0	0	0	0	0	0	0.000722329	0	0	20110917		102.5	2011Q3			0.098
-0.001816779	0	0.000294554	0	0	0	0	-6.23E-08	0	0	0	0	0	0	0	2.74E-08	0	0	-6.23E-08	0	0	0	0	0	0	0	-6.23E-08	0.000515826	0	-6.23E-08	20110918		102.5	2011Q3			0.098
0	0	0	0	0	-1.36E-08	0	0	0	0	0	-0.002427766	1.36E-08	0	0	0	0	0	0	0	0	-1.36E-08	0	0	0	0	0	0.001714536	0	0	20110919		102.5	2011Q3			0.098
0	0	0	0	3.06E-08	0	0	3.06E-08	0	0	0	-0.001722243	1.11E-08	0	0	0	0	0	3.06E-08	0	0	-2.04E-08	1.86E-07	0	0	2.18E-05	3.06E-08	0.00039381	0	3.06E-08	20110920		102.5	2011Q3			0.098
0	0	0.000441049	0	0	0	0	8.12E-08	0	0	0	0	-9.75E-09	1.62E-08	0	0	0	0	8.12E-08	0	0	0	0	0	0	0	8.12E-08	0.000556249	0	8.12E-08	20110921		102.5	2011Q3			0.098
0	0	-0.000548424	0	0	0	0	0	0	0	0	0.003830898	0	0	-0.009952888	0	-2.47E-08	0	0	0	0	0	0	0	0	0	0	0.00155809	0	0	20110922		102.5	2011Q3			0.098
0	0	0.000222584	0	0	-3.65E-08	0	0	0	0	1.07E-05	0	0	0	0	0	0	0	0	0	0	0	-9.34E-09	1.16E-05	0	1.22E-08	0	0.000637808	0	0	20110923		102.5	2011Q3			0.098
0	3.00E-08	0	0	2.38E-08	4.57E-08	0	0	-2.20E-08	0	0	0	0	0	0	0	0	0	0	0	0	0	2.11E-08	3.00E-08	0	0	0	-0.000480304	-6.19E-05	0	20110924		102.5	2011Q3			0.098
0	0	0	0	0	0	0	0	0	0	0	0	-3.37E-08	0	0	0	-4.27E-08	0	0	0	0	0	0	3.05E-08	0	0	0	-0.00031636	0	0	20110925		102.5	2011Q3			0.098
0	0	-0.000126726	0	-6.02E-10	-1.94E-05	0	0	0	0	0	0	-1.29E-08	0	-0.008932984	0	-1.19E-08	0.000169917	0	0	0	0	-1.96E-08	0	0	0	0	0	0	0	20110926		102.5	2011Q3			0.098
0	1.19E-08	0	0	0	-1.19E-08	0	0	0	0	0	0	0	-1.57E-08	0	0	0	0	0	0	0	0	-1.67E-08	0	0	0	0	0.001139088	0	0	20110927		102.5	2011Q3			0.098
0	0	-0.00207112	0	0	0	-2.34E-08	0	0	0	0	0.002987897	0	1.35E-08	0	0	0	0	0	0	0	0	0	0	0	-1.62E-06	0	0	0	0	20110928		102.5	2011Q3			0.098
-0.000432554	0	0	8.12E-09	0	0	0	0	-1.33E-08	0	8.39E-09	0	0	-2.10E-08	0	0	-1.09E-08	0	0	0	0	-7.17E-06	0	0	0	0	0	7.22E-05	0	0	20110929		102.5	2011Q3			0.098
-0.00025037	1.77E-08	0	0	0	-1.41E-08	0	0	-1.23E-08	0	0	0	0	2.83E-08	0	0	0	0	0	0	0	0	0	0	0	0	0	0	0	0	20110930	102.5	102.5	2011Q3	0.098	0.101	0.098
0	0	0	-3.25E-08	0	-4.15E-08	0	0	0	0	0	0.040678465	-4.98E-08	0	0	0	5.97E-08	0	0	0	0	0	0	0	0	-3.73E-08	0	-0.000113658	0	0	20111001		102	2011Q4			0.095
0	6.16E-08	0	0	0	-3.85E-08	0	0	0	0	0	0	0	0	0	0	0	0	0	-0.038239641	0	0	0	0	0	0	0	0.000322827	0	0	20111002		102	2011Q4			0.095
0.000142587	0	0	4.19E-08	0	0	0	0	0	0	0	0	0	5.35E-08	0.001534762	1.26E-07	0	0	0	0	0	0	-4.01E-08	3.71E-08	0	0	0	-0.00151822	0	0	20111003		102	2011Q4			0.095
0.001130722	0	0	0	0	0	0	0	0	0	0	-0.010309716	0	0	0	0	0	0	0	0	0	0	0	0	0	0	0	-0.00311459	0	0	20111004		102	2011Q4			0.095
-0.002363387	4.64E-08	-0.000550839	0	0	3.75E-08	5.41E-08	0	0	0	-4.24E-08	0	-4.87E-08	0	-0.001665066	0	0	0	0	0	0	0	0	0	0.002609103	0	0	-0.001806261	0	0	20111005		102	2011Q4			0.095
0	0	0	0	0	-5.62E-08	0	0	0	0	0	0	0	0	0	0	4.64E-08	0	0	0	0	0	0	8.90E-08	-0.002628347	-1.07E-07	0	0	0	0	20111006		102	2011Q4			0.095
-0.001243871	0	-0.000306835	4.89E-08	0	0	0	0	3.72E-08	0	0	0.010322686	0	0	0	0	3.72E-08	0	0	0	0	0	0	0	0	4.22E-08	0	0	0	0	20111007		102	2011Q4			0.095
0	0	0.000461605	0	0	-1.22E-05	0	0	0	0	1.90E-08	0.007109898	0	0	0	0	3.36E-05	1.27E-05	0	-0.015583483	0	0	0	-1.46E-08	0	0	0	-0.001484182	0	0	20111008		102	2011Q4			0.095
-0.00077555	0	-0.002173519	0	0	0	0	0	-1.64E-08	0	0	-0.004937207	0	0	0	0	1.72E-08	0	0	0	0	0	1.44E-08	1.44E-08	0	-1.44E-08	0	0.000137969	0	0	20111009		102	2011Q4			0.095
0	1.16E-08	-0.006968999	1.38E-08	0	0	0	0	0	0	0	0.004038203	0	0	0	0	-1.75E-05	0	0	0	0	-5.76E-07	-1.63E-05	-1.59E-08	0	0	0	0.000894888	0	0	20111010		102	2011Q4			0.095
0	-1.50E-08	0	1.28E-08	0	0	0	0	0	0	0	0	0	0	0	0	0	-0.000264509	0	0	2.52E-08	0	0	0	0	2.07E-08	0	-0.001537853	0	0	20111011		102	2011Q4			0.095
0	0	-0.000585964	-1.30E-08	0	0	0	0	0	-5.89E-05	0	0	0	0	0	0	0	0	0	0	0	0	0	0	0.000264577	-1.24E-08	0	-0.000803144	0	0	20111012		102	2011Q4			0.095
-0.003295482	-2.29E-08	0	0	0	0	-1.51E-08	0	0	0	0	0	0	0	0.001891414	1.36E-08	0	0	0	-0.040384922	0	0	0	0	-9.24E-05	-1.02E-08	0	0.000461631	0	0	20111013		102	2011Q4			0.095
-0.002231947	0	-0.006806315	1.32E-08	0	0	0	4.15E-08	0	0	0	0	-4.55E-05	0	0	0	0	0	4.15E-08	0	0	0	0	0	0	0	4.15E-08	0.001012997	0	4.15E-08	20111014		102	2011Q4			0.095
0	0	0	0	0	0	0	0	0	0	0	0.002115794	0	0	-0.001423663	0	0	0	0	0	0	-2.30E-08	-2.30E-08	2.13E-08	0	0	0	0.000867757	0.000732922	0	20111015		102	2011Q4			0.095
0	2.70E-08	0	0	0	0	0	0	0	0	0	0.002908103	0	-4.05E-08	0	0	0	0	0	-0.091871343	0	4.80E-08	-2.70E-08	0	0.00052298	0	0	-0.001167042	0	0	20111016		102	2011Q4			0.095
0	0	0	0	0	1.26E-08	0	0	0	0	0	0	0	0	0	0	0	0	0	0	0	0	0	0	0	0	0	0.00049471	0	0	20111017		102	2011Q4			0.095
0.004773946	0	0	0	0	0	0	0	0	0	0	0	-1.92E-05	0	0	0	2.99E-08	0	0	0	0	1.29E-08	0	0	0	0	0	0.000254769	0	0	20111018		102	2011Q4			0.095
0	0	6.29E-05	0	0	0	0	0	0	0	0	0	0	-1.39E-08	0.002867998	0	0	0	0	0	5.10E-08	0	0	0	0	0	0	0	0	0	20111019		102	2011Q4			0.095
0	0	0	0	0	0	0	0	-1.47E-06	0	0	-0.000442319	0	0	0	6.93E-05	0	0	0	0	0	0	0	0	0	0	0	0.000816316	0	0	20111020		102	2011Q4			0.095
-0.000332246	0	-4.24E-06	0	0	3.53E-09	0	0	0	0	0	0	0	0	-0.006604059	0.004640956	0	0.001444051	0	0	0	0	0	0	0	-1.09E-05	0	0.000383576	0	0	20111021		102	2011Q4			0.095
0	0	0	0	0	0	0	0	0	0	0	0	0	0	0.005244853	0	0	0.00144852	0	0	0	0	0	0	0	0	0	0.001883744	0	0	20111022		102	2011Q4			0.095
-0.000628434	0	0	2.88E-08	0	0	0	0	0	0	0	0	0	0	-0.00158603	3.86E-05	0	0	0	0	0	-8.32E-05	0	0	-0.004544346	-6.60E-06	0	0.00106289	0	0	20111023		102	2011Q4			0.095
-0.001779452	1.02E-08	0	0	0	0	0	0	0	0	7.43E-09	0.000399484	0	0	0	1.53E-08	0	-0.002208174	0	0	0	0	9.17E-09	-5.55E-05	0	0	0	-0.000431861	0	0	20111024		102	2011Q4			0.095
0.003391817	1.00E-08	0	-1.00E-08	0	0	1.18E-08	0	-9.02E-09	0	0	5.71E-05	0	0	0	-1.42E-08	0	0.001117671	0	0	0	-2.01E-08	0	0	0	0	0	-0.00026867	0	0	20111025		102	2011Q4			0.095
0	0	0	0	-1.12E-08	1.35E-08	0	0	0	0	0	0	0	0	0	0	2.45E-08	0	0	0	0	0	-8.17E-09	0.000178544	0	0	0	0.004953955	0	0	20111026		102	2011Q4			0.095
0	2.78E-08	0	0	0	0	0	0	0	0	0	0	0	0	0	0	0	0	0	0	0	0	0	0	0	7.08E-05	0	0	0	0	20111027		102	2011Q4			0.095
0	0	0	0	0	0	-1.11E-08	0	1.26E-08	0	0	0	2.66E-08	0	0	0	0	-0.002772221	0	0	0	0	0	0	6.70E-05	0	0	0.000905744	0	0	20111028		102	2011Q4			0.095
0.000273047	0	0	0	0	-2.75E-08	0	0	0	0	0	0	2.03E-08	0	0	0	0	0	0	0.05438381	0	0	0	0	0	0	0	0	0	0	20111029		102	2011Q4			0.095
0	0	0	0	-2.29E-08	0	0	0	0	0	0	-0.001622617	0	-2.29E-08	0	0	0	0	0	0	0	-0.002105265	0	0	0	-1.87E-08	0	-0.002110515	0	0	20111030		102	2011Q4			0.095
0	1.23E-08	0	0	0	0	0	0	0	0	0	0	-1.10E-08	0	0.014266856	1.47E-08	0	0	0	-0.018093879	0	0	0	1.54E-08	-0.000685636	0	0	0.000767756	0	0	20111031	102	102	2011Q4			0.095
0	0	0	0	1.47E-08	-2.55E-08	0	0	0	0	0	0	0	0	0.006867142	0	0	0	0	0	0	-0.004460594	0	0	0	0	0	0.000631443	0	0	20111101		100.9	2011Q4			0.095
0	-1.98E-08	-0.000167262	0	0	0	0	0	0	0	0	0	0	0	0	-1.98E-08	0	0	0	0	0	-0.005068169	0	0	0	0	0	0	0	0	20111102		100.9	2011Q4			0.095
0	-2.05E-08	0	0	0	0	0	0	-1.73E-08	0	0	0	0	0	0	0	0	0	0	0	0	0	0	1.11E-08	0	0	0	0.000260672	0	0	20111103		100.9	2011Q4			0.095
0	-1.68E-08	0	0	0	0	0	0	0	0	0	9.11E-05	0	0	0.006018916	-1.42E-08	0	0	0	0	0	0	4.44E-06	0	0.000543939	0	0	0.001451764	0	0	20111104		100.9	2011Q4			0.095
0	2.66E-08	0	0	0	4.63E-08	0	0	-1.83E-08	0	0	0	0	0	0	0	-2.31E-08	0	0	-0.038613304	0	0	-2.22E-08	0	0	0	0	0.000634534	0	0	20111105		100.9	2011Q4			0.095
0	0	-2.34E-08	0	0	0	-5.58E-08	0	0	-9.30E-06	0	0.001936817	0	0	0	0	0	-0.001115053	0	0	0	8.06E-05	0	-3.15E-08	0	0	0	0.003034563	0	0	20111106		100.9	2011Q4			0.095
0	0	0	-1.68E-08	0	0	0	0	0	0	0	0	-3.63E-08	2.33E-08	-0.002170819	0	0	0.000790235	0	0	0	0.001271735	-2.63E-05	0	0	0	0	0.001348376	0	0	20111107		100.9	2011Q4			0.095
0	0	0	1.33E-08	0	0	-9.96E-09	0	0	0	0	0	0	0	0	1.16E-08	1.81E-05	0	0	-0.02180375	-1.27E-08	0	0	0	0	0	0	0.000176015	0	0	20111108		100.9	2011Q4			0.095
0	0	-3.63E-05	0	0	0	0	0	0	0	0	-6.72E-05	-1.76E-05	0	0	1.05E-08	0	0	0	-0.010554188	0	0	0	0	-3.93E-05	0	0	0.000650274	-2.81E-05	0	20111109		100.9	2011Q4			0.095
0	0	0	8.66E-09	0	0	0	0	0	0	0	0	0	0	0	0	0	0	0	0	0	0	0	1.04E-08	0	0	0	0	-1.35E-05	0	20111110		100.9	2011Q4			0.095
0	0	0	0	0	0	0	0	-1.04E-08	0	0	0	-1.39E-05	0	0	2.37E-08	0	0	0	0	0	-0.001495194	0	0	0	-2.39E-05	0	0.001645158	0	0	20111111		100.9	2011Q4			0.095
0	0	-0.005858364	5.79E-08	0	0	0	0	0	0	0	0	0	0	-0.00105753	0	0	0	0	0	0	0	-2.43E-08	0	0	0	0	0.000283194	0	0	20111112		100.9	2011Q4			0.095
0	0	-4.83E-05	0	0	2.32E-08	0	0	0	0	0	-0.00135476	0	2.15E-06	0	0	-2.69E-08	0.000705222	0	0.024856969	0	0	2.81E-08	0	0	0	0	-0.001328343	0	0	20111113		100.9	2011Q4			0.095
0	0	0	1.33E-08	0	0	0	0	0	0	6.08E-06	0	-4.50E-08	1.63E-08	0	2.34E-08	2.09E-08	0	0	0	0	0	0	0	-0.000202851	0	0	-0.000276153	0	0	20111114		100.9	2011Q4			0.095
0	9.52E-09	-0.000346404	0	0	0	0	0	0	-3.09E-08	0	1.12E-08	0	0	0	0	0	0	0	0.049540702	0	0	-1.03E-05	0	-0.000129623	0	0	-0.000457969	0	0	20111115		100.9	2011Q4			0.095
0	0	0	1.19E-08	0	0	0	0	0	0	0	0	-8.43E-09	0	-0.004592673	0	0	0	0	0	0	0.000147292	-1.36E-05	0	0	-1.19E-08	0	0	0	0	20111116		100.9	2011Q4			0.095
0	0	0	0	0	0	0	0	0	0	2.96E-08	1.41E-05	0	-1.17E-08	0	0	9.51E-09	0	0	0	0	-0.000248976	0	0	0	5.05E-07	0	0.000226307	0	0	20111117		100.9	2011Q4			0.095
0	0	0	1.10E-08	0	0	0	0	0	6.36E-07	0	0	0	0	0	0	0	0	0	0	0	-0.000720694	0	0	0	0	0	0	0	0	20111118		100.9	2011Q4			0.095
0	0	-2.44E-05	0	0	0	0	0	-1.85E-08	0	2.35E-08	0	0	0	0	0	0	-0.001404273	0	0	0	0	0	0	0.00071741	0	0	0.000748625	0	0	20111119		100.9	2011Q4			0.095
0	-3.49E-08	0	0	0	5.98E-08	0	0	-2.86E-08	-2.42E-08	-3.14E-08	0	-4.83E-08	0	0	0	0	0	0	0.076155004	0	0	0	0	0	0	0	0.000721721	0	0	20111120		100.9	2011Q4			0.095
0	3.96E-08	0	1.06E-08	0	0	0	0	0	0	0	-0.000523837	0	0	0	1.15E-08	-4.33E-05	0	0	0	0	0.000323254	0	0	-0.000570996	0	0	0.000786529	0	0	20111121		100.9	2011Q4			0.095
0	0	0	0	0	0	-1.29E-08	0	-1.29E-08	0	0	0	0	0	0	1.03E-08	0	0	0	-0.047536806	0	-0.000300656	0	0	0	0	0	0.000449987	0	0	20111122		100.9	2011Q4			0.095
-0.004062118	0	0	0	0	0	0	0	0	0	0	0	0	0	-0.002206533	-1.43E-08	0	0	0	0	0	0	0	0	0	0	0	0.001036818	0	0	20111123		100.9	2011Q4			0.095
0	-1.08E-08	0	0	-2.37E-09	0	0	0	9.98E-09	0	0	0	0	0	0	0	0	0	0	0	0	0	0	9.20E-06	0	0	0	0.000616908	0	0	20111124		100.9	2011Q4			0.095
-0.014141706	0	-0.000320728	0	0	0	0	0	0	0	0	0	0	0	0	1.18E-08	0	0	0	-0.019857995	-9.97E-09	0	8.64E-09	0	0	0	0	0	0	0	20111125		100.9	2011Q4			0.095
0.004148532	0	0	0	0	0	0	-8.02E-08	0	0	-2.81E-08	0	-3.12E-08	0	0	-1.94E-08	0	0	-8.02E-08	0.041797829	0	0	2.55E-08	0	0	0	-8.02E-08	0.00075773	0	-8.02E-08	20111126		100.9	2011Q4			0.095
-0.001233519	0	0	0	-6.53E-08	0	2.61E-08	0	0	0	0	0	0	0	0	0	0	0	0	0.017317818	0	-0.000936048	0	2.51E-08	0	2.84E-08	0	0.000489183	0	0	20111127		100.9	2011Q4			0.095
0	2.34E-08	0	0	0	0	0	0	0	0	9.67E-09	-1.12E-08	0	0	0	0	0	0	0	0	0	-0.00075683	0	3.66E-05	0	0	0	0.000189878	0	0	20111128		100.9	2011Q4			0.095
0	0	0	0	1.83E-08	0	0	0	0	-2.75E-08	0	0	0	9.51E-09	0	0	0	0	0	0	0	-0.001644255	0	0	0	-5.03E-05	0	0.000540124	0	0	20111129		100.9	2011Q4			0.095
0.000245368	-1.86E-08	0	0	0	0	0	0	0	0	0	0	0	0	0	4.73E-08	0	0	0	0	0	0.001882654	8.97E-09	0	0.000131159	0	0	0.000531471	0	0	20111130	100.9	100.9	2011Q4			0.095
0	0	0	0	0	0	2.51E-08	0	0	0	0	0	0	0	0	1.39E-08	2.64E-08	0	0	0	0	0	-3.05E-05	0	0	-7.66E-05	0	0.000466632	0	0	20111201		99.3	2011Q4			0.095
0	0	0	0	0	0	0	0	0	2.99E-08	0	0	-0.000164745	0	0	0	0	0	0	0.043706974	0	0	0	0	-0.000293924	0	0	0	0	0	20111202		99.3	2011Q4			0.095
0.000129255	0	-8.91E-05	0	0	0	0	0	0	0	0	0	0	0	0	4.14E-08	0	0	0	0	0	0	0	0	0	0	0	0.003867271	0	0	20111203		99.3	2011Q4			0.095
0	0	0	-3.59E-08	0	2.99E-08	0	0	3.42E-08	0	0	0	5.52E-08	0	0	-3.59E-08	0	0	0	0	0	0	0	0	0	3.42E-08	0	-0.000378269	0	0	20111204		99.3	2011Q4			0.095
0	0	0	0	0	0	0	0	0	0	0	0	0	0	0	0	1.77E-08	0	0	-0.065127827	0	0	0	0	-0.000525644	-2.53E-05	0	0	0	0	20111205		99.3	2011Q4			0.095
0	0	0	9.69E-09	0	0	-1.56E-08	0	0	0	0	0	0	0	0	0	0	0	0	0.0243933	0	0	0	1.65E-08	0	0	0	0	0	0	20111206		99.3	2011Q4			0.095
0	-1.28E-08	0	0	-1.34E-08	1.61E-09	0	0	0	0	0	0	-2.42E-06	0	0	0	0	0	0	0	0	0	0	0	0	0	0	-0.000280812	0	0	20111207		99.3	2011Q4			0.095
0	0	0	0	0	1.25E-08	0	0	0	0	0	0	0	0	0	0	1.15E-08	0	0	0	0	-0.002859656	0	0	0	0	0	8.04E-05	0	0	20111208		99.3	2011Q4			0.095
-0.001818728	2.57E-08	-0.003276319	0	0	1.23E-08	0	0	0	0	0	0	0	0	0	0	1.34E-08	0	0	0	0	0	0	0	0	0	0	0	-1.28E-08	0	20111209		99.3	2011Q4			0.095
-0.000250227	0	0	0	0	0	0	0	0	0	0	0	0	0	0	0	0	0	0	0	0	0	0	0	0	0	0	0.004136418	-5.63E-08	0	20111210		99.3	2011Q4			0.095
0	-2.36E-08	0	0	0	-1.33E-07	0	0	0	-3.18E-08	0	0	0	0	0	0	-3.18E-08	0	0	0	0	0	0	0	0	0	0	0.002087722	0	0	20111211		99.3	2011Q4			0.095
0	0	0	0	0	0	0	0	0	0	3.16E-06	0	0	0	0	1.33E-08	0	0	0	0	0	0	-1.66E-05	0	7.91E-05	0	0	0	-1.33E-08	0	20111212		99.3	2011Q4			0.095
0.000840748	0	-0.000297563	0	0	0	-1.05E-08	0	1.14E-08	0	0	1.48E-06	0	0	0	0	0	0	0	0	0	0	0	0	0	0	0	0.000578264	0	0	20111213		99.3	2011Q4			0.095
0	-1.17E-08	0	0	0	0	0	0	0	0	9.04E-09	0	0	-1.33E-08	0	-1.17E-08	0.000133994	0	0	0	0	0	0	0	0	0	0	0.000270709	0	0	20111214		99.3	2011Q4			0.095
0	0	0	0	0	0	0	0	0	1.02E-08	0	0	-2.42E-05	0	0	0	0	0	0	0	0	0	0	0	0	0	0	-0.000406668	0	0	20111215		99.3	2011Q4			0.095
-0.01083602	0	-0.000111544	0	0	0	0	0	0	0	0	2.40E-05	0	0	0	0	0	0	0	0	0	0	0	-0.000579786	0	0	0	0.000842676	0	0	20111216		99.3	2011Q4			0.095
0	0	0	1.12E-07	0	0	0	0	0	-3.96E-08	0	4.10E-05	0	2.69E-08	0	2.93E-08	0	-0.000109128	0	0.022631447	0	-0.002599313	0	0	0	0	0	-0.00055631	0	0	20111217		99.3	2011Q4			0.095
0	0	3.44E-05	0	-7.10E-08	5.46E-08	-7.10E-08	-7.10E-08	0	0	0	0	0	0	-0.001677469	0	0	0	-7.10E-08	0	0	-0.003993753	-7.34E-08	3.38E-08	0	0	-7.10E-08	0.000744018	0	-7.10E-08	20111218		99.3	2011Q4			0.095
0	0	0	0	0	-1.28E-08	-1.17E-08	0	-1.96E-08	0	0	0	0	0	0	1.40E-08	0	0	0	0.041545137	3.47E-05	0	3.01E-06	0	0	0	0	0.000800187	0	0	20111219		99.3	2011Q4			0.095
0	0	0	0	0	0	0	0	0	-9.92E-09	0	0	-1.16E-08	0	0	0	0	0	0	-0.064550106	0	0	0	0	0	0	0	-0.001421849	0.002135112	0	20111220		99.3	2011Q4			0.095
0	0	0	0	0	-9.86E-09	0	0	0	0	0	0	0	0	0.000556713	1.03E-08	0	0	0	0	0	0	1.03E-08	0	-0.002134386	0	0	-9.95E-05	0	0	20111221		99.3	2011Q4			0.095
0	0	0	0	0	0	0	0	0	1.13E-08	0	0	0	0	0	0	0	0	0	-0.047844391	0	0.003315167	0	0	0	0	0	0.000169488	0	0	20111222		99.3	2011Q4			0.095
-0.001213024	0	0	0	0	0	0	0	0	-4.85E-08	0	0	0	0	0	0	0	0	0	0	0	0	0	3.70E-05	0	-4.86E-07	0	0.000485058	0	0	20111223		99.3	2011Q4			0.095
0	0	0	0	0	0	0	0	0	0	0	0.000139503	-6.47E-08	0	-0.00107359	0	0	0	0	0.008076409	0	0	0	0	0	0	0	0.001967896	0	0	20111224		99.3	2011Q4			0.095
0	0	0	0	0	-3.23E-05	0	0	2.74E-08	0	0	0	0	0	0	0	0.001552737	0	0	0	5.49E-08	-0.00770288	0	0	0	0	0	-0.00266469	6.24E-08	0	20111225		99.3	2011Q4			0.095
0	0	-3.05E-05	0	0	0	0	0	0	-1.50E-08	0	1.38E-08	0	0	0	1.57E-08	0	0	0	0	0	0	0	0	0	0	0	0	0	0	20111226		99.3	2011Q4			0.095
0	0	0	0	9.83E-09	0	0	0	0	0	0	1.18E-08	0	3.54E-08	0.006287564	0	0	0	0	0	0	0	0	0	0	-0.006769038	0	0	0	0	20111227		99.3	2011Q4			0.095
0	1.11E-08	0	0	0	-2.56E-08	0	0	0	0	0	0	0	0	0	0	0.001800231	0	0	0	0	0	-8.53E-09	0	0	0	0	0.000228238	0	0	20111228		99.3	2011Q4			0.095
0	0	0	0	0	0	0	0	0	0	0	0	0	0	0.00403943	0	0	0	0	-0.037070582	0	0	7.96E-09	0	0	-0.000900775	0	-0.000387998	0	0	20111229		99.3	2011Q4			0.095
0	0	0	0	0	0	0	0	0	0	0	1.52E-05	0	0	0	9.80E-09	0.001440019	0	0	-0.039259551	0	0	8.69E-05	0	0	0	0	0	0	0	20111230		99.3	2011Q4			0.095
0	-2.26E-08	0	0	0	0	0	0	0	0	0	5.28E-05	-2.25E-06	0	0	2.05E-08	0.000367383	0	0	-0.020072016	0	0	0	0.000360145	-2.52E-05	0	0	-0.000288198	-2.35E-08	0	20111231	99.3	99.3	2011Q4	0.095	0.098	0.095
-7.65E-08	-2.91E-08	-4.37E-08	0	0	0	-2.66E-08	0	0	0	0	-0.001807316	-7.34E-08	0	0	0	0	0	0	0	0	0	-2.66E-08	0	0	2.66E-08	0	0.000233962	0	0	20120101		98.51	2012Q1			0.081
-3.31E-08	3.83E-08	-2.70E-08	0	0	-1.32E-07	0	0	0	-6.94E-08	0	0	0	0	-4.02E-05	-3.64E-08	0	0	0	0.018587438	0	0	0	0	0	0	0	0.000432606	0	0	20120102		98.51	2012Q1			0.081
0	0	0	0	0	0	0	0	0	0	0	-0.000915873	0	0	0	0	0.005768793	0	0	0	0	0	0	0	-0.003092957	-7.34E-06	0	0	0	0	20120103		98.51	2012Q1			0.081
0	0	6.79E-05	0	0	1.20E-08	0	0	0	0	0	0.000353924	-7.34E-06	0	0	0	0	0	0	0.020112628	-1.15E-08	0	0	0	0	-1.51E-08	0	0	0	0	20120104		98.51	2012Q1			0.081
-0.003019221	0	0	0	1.95E-08	0	0	0	0	0	0	8.65E-09	-8.35E-06	0	0	1.23E-08	0	0	0	0	0	0	0	0	0	0	0	-0.000400751	0	0	20120105		98.51	2012Q1			0.081
0	0	0	0	0	0	0	0	0	0	0	8.96E-09	-5.20E-05	4.03E-08	0	0	0	0	0	0	0	0	0	0.000471707	-0.000287196	-0.001271588	0	0	0	0	20120106		98.51	2012Q1			0.081
0.000474001	0	0	0	0	0	0	0	4.99E-08	-2.36E-08	1.66E-08	0	0	0	0	-2.04E-08	0	0	0	0	0	0	0	0	0	0	0	0	0	0	20120107		98.51	2012Q1			0.081
0	0	0	0	0	4.77E-08	0	0	0	0	0	0	0	0	0	0	0	0	0	0	0	0	0	0.00115659	-0.00066239	0	0	0.000191589	0	0	20120108		98.51	2012Q1			0.081
0	0	2.42E-05	0	0	5.11E-08	0	0	0	0	0	0	0	0	0	9.83E-09	0	0	0	-0.018412963	0	-0.005030133	-8.59E-07	0	0	0	0	0	0	0	20120109		98.51	2012Q1			0.081
0	8.42E-09	0	2.73E-08	0	0	0	0	0	0	0	0	0	0	0	0	0	0	0	0	0	-0.010444802	0	0	0	-1.89E-08	0	0	0	0	20120110		98.51	2012Q1			0.081
0	-2.38E-08	6.18E-05	0	0	0	0	0	0	0	0	0	0	0	0	9.51E-09	0	0	0	0	0	0	0	0	0	0	0	5.02E-05	0	0	20120111		98.51	2012Q1			0.081
0	0	0	0	0	-1.33E-08	0	0	0	6.58E-05	0	0	0	0	1.77E-05	0	0.002196083	0	0	0	0	0	0	0.00291883	0	0	0	-1.30E-05	0	0	20120112		98.51	2012Q1			0.081
-9.53E-06	-1.29E-08	0	0	0	1.17E-08	-3.28E-08	0	0	4.45E-05	0	0	0	0	0	0	0	0	0	-0.040566653	7.68E-09	-0.002364629	-6.24E-07	0	0	0	0	0	0	0	20120113		98.51	2012Q1			0.081
0	0	0	0	0	0	0	0	0	0	0	0	0	0	0	0	0.004940159	0	0	0.022578829	0	-0.006901365	0	0.002225292	0	0	0	-6.91E-05	0	0	20120114		98.51	2012Q1			0.081
0	0	0	0	0	0	0	0	0	0	0	0	0	0	4.38E-08	6.19E-08	0	0	0	0	-4.38E-08	0.010120307	0	0	0	0	0	0.0004967	0	0	20120115		98.51	2012Q1			0.081
0	0	0	2.16E-08	0	9.98E-09	0	0	0	0	0	3.03E-06	0	-1.44E-08	0	0	0.006386456	-7.44E-06	0	0.024377732	0	0	0	0	0	-1.57E-05	0	0.000144393	0	0	20120116		98.51	2012Q1			0.081
0	0	0	0	0	0	-9.70E-09	0	-1.94E-08	0	0	0	1.06E-08	0	0	1.06E-08	0.009534281	0	0	-0.023704026	0	0	0	0.000371861	6.60E-07	0	0	4.87E-05	0	0	20120117		98.51	2012Q1			0.081
0	0	0	0	-1.16E-08	0	0	0	0	0	0	0	0	0	0	0	0	0	0	0	0	0	0	0	0	-4.19E-08	0	0	0	0	20120118		98.51	2012Q1			0.081
0	-1.73E-08	0	0	0	0	-1.73E-08	0	0	0	0	0	0	0	6.65E-05	0	0.004467685	3.40E-06	0	0	0	0	0	0.000118606	0	-3.49E-05	0	0	0	0	20120119		98.51	2012Q1			0.081
2.49E-05	0	0	0	0	0	0	0	0	0	0	-5.72E-05	0	-1.17E-08	0	0	0	0	0	0	0	0	0	0	0	0	0	0	0	0	20120120		98.51	2012Q1			0.081
0.000159274	0	0	0	0	-3.96E-08	-1.83E-08	0	1.98E-08	-2.39E-05	0	0	-2.42E-08	0	0	0	0.008368905	0	0	0	0	0	0	0	0	0	0	-7.14E-05	0	0	20120121		98.51	2012Q1			0.081
0	0	0	-3.68E-08	0	7.06E-08	0	0	0	0	0	0	0	0	0	0	0	0	0	0	0	-0.004580688	0	0	0	0	0	0	0	0	20120122		98.51	2012Q1			0.081
0	1.44E-07	0	3.80E-08	0	3.65E-08	0	0	0	-4.80E-08	0	0	0	0	0	0	0	0	0	0	0	0	0	4.35E-08	0	0	0	-4.36E-05	0	0	20120123		98.51	2012Q1			0.081
0	5.11E-08	-4.42E-08	0	0	0	0	0	0	0	0	0.00071379	0	0	7.43E-05	0	-0.011328874	0	0	0	0	0	-4.63E-08	0	0	0	0	0	0	0	20120124		98.51	2012Q1			0.081
0	0	-7.07E-08	0	0	-6.34E-08	0	0	0	0	0	0	0	0	0	0	0.010273877	0	0	0	0	0	0	4.00E-08	0	0	0	-0.00069626	0	0	20120125		98.51	2012Q1			0.081
-1.43E-05	0	0	0	0	1.21E-07	0	0	0	0	2.72E-07	0.001611475	0	0	0	0	0.0191799	0	0	0	0	0	0	0	0	0	0	0.001106892	0	0	20120126		98.51	2012Q1			0.081
-4.64E-08	0	0	0	0	1.03E-07	9.28E-08	0	0	3.87E-08	0	0	-4.64E-08	0	0	-3.87E-08	0.009861237	0	0	0	0	-0.005466972	0	0	-0.001871375	-0.001278715	0	0.000114611	0	0	20120127		98.51	2012Q1			0.081
0	0	0	0	0	3.56E-08	4.04E-08	0	0	0	3.56E-08	0	-3.70E-08	0	0.006010672	0	0.017918326	0	0	-0.011948133	0	0	4.04E-08	0	0	0	0	-0.000595228	0	0	20120128		98.51	2012Q1			0.081
0	0	0	0	0	0	2.54E-08	0	0	0	0	0	0	0	-0.004554549	0	0	0	0	0	0	0	2.91E-08	0	0	0	0	-7.55E-05	0	0	20120129		98.51	2012Q1			0.081
0	0	0	0	0	0	0	0	-1.34E-08	-2.46E-08	0	0	-1.28E-08	0	0	-2.46E-08	0	0	0	0	0	0	0	0	-0.000142177	0	0	0.000625026	0	0	20120130		98.51	2012Q1			0.081
9.84E-07	0	0	0	0	0	-1.31E-08	0	0	0	0	0	2.63E-05	0	0	0	0	0	0	0	0	0	0	0	0	2.09E-08	0	3.97E-06	0	0	20120131	98.51	98.51	2012Q1			0.081
0	-1.88E-08	0	0	-1.50E-08	-1.11E-08	2.12E-08	0	0	0	0	0	1.06E-08	-3.32E-08	0	0	0	1.88E-08	0	0	0	0	-4.45E-06	0	0	0	0	0.000117207	0	0	20120201		98.5	2012Q1			0.081
0	0	0	0	0	0	0	0	0	0	0	0	0	5.30E-08	0	0	0.005349926	1.08E-08	0	0	0	0	0	0	0	0	0	0	0	0	20120202		98.5	2012Q1			0.081
0	0	0	0	0	0	0	0	0	0	-1.46E-05	0	0	0	0	0	0	0	0	0	0	0	0	0	0	0	0	-0.000502011	0	0	20120203		98.5	2012Q1			0.081
0	0	0	0	0	0	0	0	0	0	0	0	0	0	0.000375058	0	0	0	0	0	0	0	0	3.65E-05	0	0	0	0.000417698	0	0	20120204		98.5	2012Q1			0.081
0	-3.14E-08	0.000280741	0	0	0	0	0	2.98E-08	0	0	0	0	0	0	3.97E-08	0	0	0	0	0	0	0	4.54E-05	0	0	0	-0.000632832	0	0	20120205		98.5	2012Q1			0.081
0	0	5.62E-05	0	0	-1.07E-08	-1.22E-08	0	0	0	0	-0.000247694	0	0	0	0	0	0	0	0	0	0	0	0	0	0	0	0	0	0	20120206		98.5	2012Q1			0.081
-1.13E-05	0	0	-9.80E-09	0	0	0	0	0	0	0	-5.42E-05	-3.05E-06	0	0	3.36E-08	-0.004290224	0	0	0	0	-0.00164104	0	0	0	0	0	-0.000268087	0	0	20120207		98.5	2012Q1			0.081
0	0	0.001010848	0	0	0	0	0	0	0	0	0	0	0	0	3.58E-08	0	0	0	-0.0482691	0	0	0	0	0	0	0	0.000296458	0	0	20120208		98.5	2012Q1			0.081
0	-1.72E-08	0	6.86E-06	0	8.58E-09	0	0	0	0	0	-1.09E-05	0	0	0	9.24E-09	0.002812728	1.05E-08	0	0	0	-0.001573225	6.61E-06	0	0	0	0	0	0	0	20120209		98.5	2012Q1			0.081
0	0	-0.002878973	0	0	0	0	0	0	0	0	-2.21E-08	0	0	0	0	0	0	0	0	0	0	1.95E-06	0	-0.000134333	0	0	0	0	0	20120210		98.5	2012Q1			0.081
0	0	0	0	0	-1.98E-08	0	0	0	0	0	-0.000182406	0	0	0	0	0	0	0	0.00978535	0	0	0	0	0	0	0	-0.000442147	0	0	20120211		98.5	2012Q1			0.081
0	0	0	0	0	-7.01E-06	0	0	0	-6.90E-05	0	0	-2.16E-08	0	1.86E-08	2.07E-08	0	2.25E-08	0	0.009737153	0	0	0	0	0.001568758	0	0	0.00066762	0	0	20120212		98.5	2012Q1			0.081
0	0	-0.000661506	0	0	-1.25E-08	0	0	0	0	0	-1.14E-08	-1.14E-08	-2.63E-08	0	3.15E-08	0	0	0	0	0	0	0	0	0	0	0	-6.13E-05	0	0	20120213		98.5	2012Q1			0.081
0	0	0	8.59E-09	0	1.37E-05	0	0	0	0	0	0	0	1.18E-08	0	2.03E-08	0.00209278	0	0	0	0	0	0	0	0	0	0	0.000478121	0	0	20120214		98.5	2012Q1			0.081
0	0	0	0	0	0	-8.33E-09	0	-1.18E-08	0	0	2.81E-08	0	0	0	0	0	0	0	0	0	0	0	-0.000739637	0	0	0	0.000326286	0	0	20120215		98.5	2012Q1			0.081
-0.000144425	-7.57E-09	0	0	0	0	0	0	0	0	0	0	0	0	4.54E-05	0	0	0	0	-0.008821669	0	0	9.41E-06	0	0	0	0	0.002479991	0	0	20120216		98.5	2012Q1			0.081
0	0	0	0	0	0	9.12E-09	0	0	0	0	2.89E-06	0	0	0	-1.37E-08	0	0	0	0	0	0	5.13E-05	0	0	0	0	-0.000793318	0.001323739	0	20120217		98.5	2012Q1			0.081
0	-3.61E-08	0	0	0	0	0	0	-2.04E-08	0	0	0	0	0	0	0	-0.00171557	2.13E-08	0	-0.023999952	0	0	6.07E-05	0	0	0	0	0	0	0	20120218		98.5	2012Q1			0.081
0	0	0	0	0	0	0	0	3.40E-08	0	0	0	0	2.75E-08	0	0	0.000597423	0	0	0	-4.99E-06	0	0	0	0	0	0	0	0	0	20120219		98.5	2012Q1			0.081
0	0	0	0	0	0	-1.45E-08	0	0	0	0	0	2.45E-08	7.75E-09	-0.000133609	0	-0.001590721	-5.39E-05	0	0	0	0	0	0.000459895	0	0	0	-0.001460945	0	0	20120220		98.5	2012Q1			0.081
-0.00244592	0	0	0	0	0	-2.56E-08	0	0	0	0	0	0	8.55E-09	0	0	0	0	0	-0.075001155	0	0	0	0	0	3.78E-06	0	0.000215232	0	0	20120221		98.5	2012Q1			0.081
0	0	-0.000465014	0	0	0	0	0	0	0	0	0	0	0	0	0	0.000406762	0	0	0	0	0	3.99E-05	0	0	-0.000577238	0	-0.000161375	0	0	20120222		98.5	2012Q1			0.081
0	0	-0.000499731	0	0	8.05E-09	0	0	0	0	0	-9.52E-09	0	0	0	0	0	1.29E-06	0	-0.021067366	0	0	0	0.001241442	0	-1.12E-05	0	0.000652904	0	0	20120223		98.5	2012Q1			0.081
0	-1.66E-08	0.0016216	0	-9.40E-09	0	0	0	0	0	0	0	0	0	0	0	-0.000304091	0	0	-0.02178238	0	0	0	0.000556851	0	-1.21E-06	0	0	0	0	20120224		98.5	2012Q1			0.081
0	-3.77E-08	0	0	0	0	0	0	0	0	0	-1.44E-08	1.04E-05	0	0	0	0	0	0	-0.019997298	0	0	0	0	0	0	0	0.000546652	0	0	20120225		98.5	2012Q1			0.081
0	-3.18E-08	0	0	0	0	0	0	-5.99E-08	0	0	0	0	0	0	0	-0.000519173	0	0	0	0	0	0	0	0	-5.46E-08	0	0.000192766	0	0	20120226		98.5	2012Q1			0.081
0	-1.28E-08	0	0	0	-3.18E-08	0	0	-3.25E-08	0	0	0	0	0	0	0	0.001124371	9.74E-09	0	0	0	-0.000439317	0	0	0	0	0	1.80E-05	0	0	20120227		98.5	2012Q1			0.081
0	0	-0.011099786	0	0	0	0	0	0	0	0	0	0	0	-0.00920516	0	0	0	0	0	0	0	1.35E-06	0.000853037	0	0	0	0.000146727	0	0	20120228		98.5	2012Q1			0.081
0	0	-0.002612328	0	0	0	0	0	0	0	0	0	0	0	0	2.48E-08	0	0	0	0	0	0	0	0	0.000534481	0	0	-3.15E-05	0	0	20120229	98.5	98.5	2012Q1			0.081
0	0	0	0	0	0	0	0	0	0	8.67E-09	-4.86E-06	8.67E-09	0	0	0	-0.000129005	0	0	0	0	0	0	0.002938013	0	-6.24E-06	0	0.000204797	-7.47E-09	0	20120301		98.6	2012Q1			0.081
0	0	-0.001362726	0	-9.59E-09	0	9.59E-09	0	0	0	0	0	0	0	0	0	-0.000237504	0	0	-0.023993392	0	-0.000768106	0	0	0	0	0	0	0	0	20120302		98.6	2012Q1			0.081
0	-1.67E-08	-0.000585895	0	0	-1.92E-08	1.67E-08	0	0	0	0	0	0	1.75E-08	2.03E-07	0	0	0	0	-0.022106983	0	0	0	0	0	0	0	0.000517074	0	0	20120303		98.6	2012Q1			0.081
0	0	0	1.64E-08	0	0	0	0	0	0	0	0	0	2.56E-08	-1.46E-08	0	2.58E-05	0	0	0	0	0	-4.39E-08	0	0.002268646	-1.36E-07	0	0	-2.27E-08	0	20120304		98.6	2012Q1			0.081
0	0	-0.000657705	0	0	0	0	0	0	0	-9.49E-09	0	4.53E-06	0	-7.73E-05	-9.06E-09	0	0	0	0	0	0	0	0.006176475	0	2.47E-05	0	0	0	0	20120305		98.6	2012Q1			0.081
0	0	0	0	-9.15E-09	0	0	0	1.06E-08	0.000193136	2.98E-08	0	0	0	0	0	0.000102393	0	0	0	0	0	0	0	0	0	0	0.000129621	0	0	20120306		98.6	2012Q1			0.081
0.00520268	0	-0.00061814	0	7.28E-09	0	0	0	0	0	0	0	0	0	0	0	0	0	0	0.010104274	0	0	0	0.004977031	0	-6.03E-06	0	4.65E-05	0	0	20120307		98.6	2012Q1			0.081
0	0	0	0	0	0	0	0	0	-0.000199632	0	0	-7.22E-09	0	0	0	0	0	0	0	0	0	0	0	0	0	0	0	0	0	20120308		98.6	2012Q1			0.081
-0.000369076	-3.99E-08	0	0	0	-5.12E-06	0	0	-8.31E-09	-0.00011746	0	0	0	0	5.11E-05	0	0.00010562	0	0	0	-1.82E-05	0	0	0	0	0	0	0	0	0	20120309		98.6	2012Q1			0.081
0.000147121	0	0.000740741	0	0	0	0	0	0	0.000311985	0	0	0	0	0	2.24E-08	0	0	0	0	0	0	0	0	0	0	0	-0.000251751	0	0	20120310		98.6	2012Q1			0.081
-0.000314404	0	-0.000613932	2.06E-08	0	0	1.57E-08	0	0	0	0	0	0	0	0	0	0	0	0	0	0	0	-1.86E-08	0	0	0	0	-0.000378739	0	0	20120311		98.6	2012Q1			0.081
-0.001382103	0	0	0	0	-1.24E-08	0	0	0	0	0	0	-3.90E-05	0	0	-8.46E-09	0	0	0	0	0	-0.00024535	0	0	0	0	0	8.00E-05	0	0	20120312		98.6	2012Q1			0.081
-0.000893202	0	0	-6.07E-09	0	0	0	0	0	0	0	1.55E-05	0	0	0	0	0	0	0	0.021714274	0	0	7.20E-09	0	0	-2.18E-06	0	0	9.72E-09	0	20120313		98.6	2012Q1			0.081
0	0	0	0	0	0	0	0	0	9.26E-05	0	0.000154294	0	0	0	0	5.51E-05	0	0	0	0	0	0	0	0	-3.70E-06	0	0	0	0	20120314		98.6	2012Q1			0.081
0	9.07E-09	0	0	0	-0.000137448	0	0	0	0	0	0	0	0	0	0	1.05E-06	0	0	0.023728904	0	0	0	0	-0.00031231	0	0	0	0	0	20120315		98.6	2012Q1			0.081
-0.00070194	0	0	0	0	0	0	0	0	0	0	0	0	0	0	0	0	0	0	-0.044736942	0	0	0	0.001646031	0.000520683	0	0	-1.32E-05	0	0	20120316		98.6	2012Q1			0.081
-0.001116123	1.87E-08	0	0	0	0	0	0	0	-0.000381965	0	0	0	0	0	0	6.97E-06	0	0	0	0	0	0	0	0.001611062	0	0	0	0	0	20120317		98.6	2012Q1			0.081
0	0	-0.000767628	0	-1.21E-08	-0.00298161	0	0	0	0	0	0.000593045	0	0	0	0	0	0	0	-0.03770424	1.81E-05	-0.000963385	0	0	-0.002441942	0	0	0	0	0	20120318		98.6	2012Q1			0.081
0	0	0	0	0	0	0	0	0	0	7.69E-09	0	-0.000235391	0	-0.001177288	0	4.31E-05	0	0	-0.04184516	0	0	0	0.001130877	0.001068488	0	0	0.000116732	0	0	20120319		98.6	2012Q1			0.081
0	-7.81E-09	0	0	0	0	0	0	8.49E-09	0	0	0	0	-8.13E-09	0	2.79E-08	0.000110685	0	0	0	0	0	0	0	-0.000651639	0	0	0	0	0	20120320		98.6	2012Q1			0.081
-0.001444059	0	-0.002218098	1.06E-08	0	0	0	0	0	-2.71E-06	0	0	0	0	0	0	0	0	0	-0.023077553	0	-0.000181178	0	0	0	0	0	0	0	0	20120321		98.6	2012Q1			0.081
-0.001832296	0	0	0	-1.74E-08	0	0	0	0	0	0	0	0	0	0	0	-2.62E-05	0	0	0	0	0	0	0	0	0	0	0.000292143	-3.38E-05	0	20120322		98.6	2012Q1			0.081
0.002332782	0	0	0	-8.34E-09	0	0	0	0	0	0	0	0	0	0	0	0	0	0	0	0	0	0	0	0.003226295	0	0	0.000793614	0	0	20120323		98.6	2012Q1			0.081
0	0	-0.000569872	0	0	-7.82E-08	0	0	-1.82E-08	0	0	0	0	-2.85E-08	0	-1.66E-08	0	0	0	0	0	-0.000586384	-1.48E-08	0	0	0	0	0.000806349	0	0	20120324		98.6	2012Q1			0.081
0	2.10E-08	0	0	0	0	0	0	2.51E-08	0	-2.01E-08	0	0	3.35E-08	0	0	9.48E-05	0	0	0	0	0	0	0	-0.007650317	0	0	0	3.51E-05	0	20120325		98.6	2012Q1			0.081
0.004444353	0	0	0	0	-3.20E-08	2.24E-08	0	-1.60E-08	0	0	-0.000129377	0	0	0.001997625	0	0	0	0	0	0	0	0	0.000546097	0	-2.03E-05	0	8.75E-05	0	0	20120326		98.6	2012Q1			0.081
0	0	0	0	0	0	0	0	0	1.02E-08	0	0	0	0	0	0	-2.13E-05	0	0	0	0	0	0	0	-0.002992747	0	0	0.000227006	0	0	20120327		98.6	2012Q1			0.081
0.00173701	0	0	1.19E-08	0	0	0	0	0	0	0	0	0	0	0	0	-1.24E-05	0	0	0	0	0	0	0.00110606	0	0	0	-0.000488448	0	0	20120328		98.6	2012Q1			0.081
0	0	0	0	0	0	1.10E-08	0	-9.99E-09	0	0	0	0	0	-0.005379663	0	0	0	0	0	0	0	1.33E-05	0	0.003224312	0	0	0.000282397	0	0	20120329		98.6	2012Q1			0.081
-0.001083076	0	-0.002517202	0	0	0	0	0	0	0	0	0.000529371	0	1.00E-08	0	9.52E-09	0	0	0	0.035127623	-3.24E-05	0	0	0	-0.005178545	0	0	0.000880806	0	0	20120330		98.6	2012Q1			0.081
-0.000830141	0	0	0	0	0	0	0	0	0	0	0	-1.11E-08	0	0	0	3.48E-08	0	0	-0.016006856	0	0	0	0	-0.003235668	0	0	0.00023124	0	0	20120331	98.6	98.6	2012Q1	0.081	0.095	0.081
0	0	0	0	0	-1.41E-08	-1.41E-08	0	0	0	-1.24E-08	0	0	0	0	0	0	0	0	0.006621047	0	0	0	0	0.004727779	0	0	0.000165588	0	0	20120401		97.9	2012Q2			0.079
0.000955763	2.67E-08	0	0	0	0	0	0	0	2.85E-08	0	0	0	0	0	0	0	0	0	0	-4.49E-05	0	0	0	0	0	0	0.001160865	0	0	20120402		97.9	2012Q2			0.079
0	-1.82E-08	-0.000358389	0	0	0	0	0	-7.66E-05	0	0	0	-1.63E-08	-6.68E-08	-0.000735177	3.27E-08	0	0	0	0.010376563	0	0	0	0	0	0	0	0	0	0	20120403		97.9	2012Q2			0.079
0	0	0	0	0	0	0	0	0	0	4.28E-08	0	0	0	0	0	0	0	0	-0.024613828	0	0	0	3.18E-05	0	0	0	0.000666266	0	0	20120404		97.9	2012Q2			0.079
0	0	-0.005739709	0	-9.23E-09	-1.14E-08	0	0	0	0	0	0	0	0	0	1.41E-08	0	0	0	-0.032820485	0	0	0	0	-0.014234283	0	0	6.64E-05	0	0	20120405		97.9	2012Q2			0.079
0	0	0	1.24E-08	0	0	0	0	0	0	0	0	0	0	0	0	0	0	0	0	0	0	0	-7.26E-05	0	-0.000229306	0	0.000206432	0	0	20120406		97.9	2012Q2			0.079
0.008691478	0	0	0	0	0	-1.99E-08	0	-1.99E-08	0.000280009	0	0	0	0	0	-3.50E-08	0	0	0	0	0	0	-1.56E-08	0	0.002758865	0	0	-0.000505505	0	0	20120407		97.9	2012Q2			0.079
0	-2.62E-08	0	0	0	2.62E-08	2.49E-08	0	0	0	0	0	2.62E-08	0	0	0	0	0	0	0	0	0	0	0	-0.011813002	0	0	0.001022642	0	0	20120408		97.9	2012Q2			0.079
0	0	0	0	0	0	0	0	0	0	-8.75E-09	-0.0003173	0	0	-0.00700662	0	0	-7.82E-09	0	0.019399523	0	0	0	0	0	3.04E-05	0	0	0	0	20120409		97.9	2012Q2			0.079
0	0	-0.002975463	0	0	0	8.02E-09	0	0	-8.69E-06	0	2.53E-05	0	0	0	0	0	0	0	0	0	0	-2.67E-05	0	0	0	0	-0.000114429	0	0	20120410		97.9	2012Q2			0.079
0	1.15E-08	0.002125168	0	0	1.21E-05	0	0	0	0	0	-5.75E-06	0	0	0	0	1.15E-08	-1.72E-08	0	0	0	0	0	0	0	-1.77E-05	0	8.78E-05	0	0	20120411		97.9	2012Q2			0.079
0	0	0	-9.39E-09	0	9.84E-09	0	0	0	0	0	0	0	0	0.001122082	0	0	0	0	0	0	8.44E-05	0	0.000190171	0.001722724	0	0	0.00036935	0	0	20120412		97.9	2012Q2			0.079
0.000946979	1.04E-08	0	0	0	0	-1.04E-08	0	0	0	0	0	0	0	0	-1.15E-08	0	0	0	-0.063327981	0	0	0.00011513	0	0	0	0	0.000259749	0	0	20120413		97.9	2012Q2			0.079
-0.003339798	3.52E-08	0	0	0	0	0	0	0	0	-2.89E-08	0	0	0	0	0	0	0	0	0	0	0	1.26E-06	0.000262315	-0.003288925	0	0	0	0	0	20120414		97.9	2012Q2			0.079
0	0	0	0	0	0	0	0	0	0	0	0	0	0	0	4.77E-08	6.81E-05	0	0	0	0	0	2.27E-08	3.96E-05	0	0	0	0	0	0	20120415		97.9	2012Q2			0.079
0	0	-0.003113791	0	0	0	0	0	0	0	0	0	0	0	0	-1.77E-08	3.84E-05	0	0	-0.036133449	0	5.72E-05	0	0	-0.002142638	0	0	0	0	0	20120416		97.9	2012Q2			0.079
0	0	0	0	1.11E-08	0	-7.72E-09	0	0	0	0	0	0	0	0	0	0	2.70E-06	0	-0.01884673	0	0	1.55E-05	8.59E-05	0	0	0	-0.000170779	0	0	20120417		97.9	2012Q2			0.079
0	0	0	0	8.51E-09	1.02E-08	0	0	0	0	0	-6.03E-05	0	0	0	0	0	0	0	0	0	0	0	0	-0.005524475	0	0	0.000243471	0	0	20120418		97.9	2012Q2			0.079
0	0	-0.004629017	0	0	1.20E-08	0	0	0	0	-5.58E-07	0	0	0	0	0	0	0	0	-0.034456263	0	0	1.03E-05	0.00012661	0	0	0	0.00020576	0	0	20120419		97.9	2012Q2			0.079
-0.001423893	-1.05E-08	-0.007653292	0	0	-3.01E-08	0	0	0	-0.000229059	0	0	0	0	0	0	0	0	0	-0.057627158	0	0	0	0	-0.001278955	0	0	0.0002303	0	0	20120420		97.9	2012Q2			0.079
0	-2.08E-08	-0.001792376	0	0	0	0	0	0	-0.000399415	0	0	0	0	0	1.65E-08	0	0	0	-0.017269622	0	-0.000549328	0	0	-0.004538021	0	0	0.000196313	0	0	20120421		97.9	2012Q2			0.079
0	0	0	0	0	-3.70E-08	0	0	0	0	0	0	3.19E-08	0	0	0	-7.31E-08	1.85E-08	0	0	0	-0.000388818	1.40E-08	0	0	0	0	0	0	0	20120422		97.9	2012Q2			0.079
0	-2.00E-08	0	1.09E-08	0	0	0	0	0	0	0	0	0	0	0	1.77E-08	0	0	0	0.017414602	0	0	0	1.28E-08	-0.011947121	0	0	0	0	0	20120423		97.9	2012Q2			0.079
0	0	0	0	0	0	0	0	0	0	0	0	0	0	0	0	0	8.01E-09	0	0	0	0	0	0	0	-4.20E-06	0	0.000232882	0	0	20120424		97.9	2012Q2			0.079
0	0	0	0	0	0	-8.33E-09	0	0	0	0	0	0	0	0	0	0	1.04E-08	0	0	-0.001701538	0	4.63E-05	0	0	3.31E-05	0	0	0	0	20120425		97.9	2012Q2			0.079
-0.002253224	-7.80E-09	0	0	0	0	0	0	0	0	0	0	-1.40E-06	-9.49E-09	0	2.98E-08	0	0	0	0	0	0	0	0	0	-0.003967859	0	0.000102302	0	0	20120426		97.9	2012Q2			0.079
0	0	0	0	0	0	9.73E-09	0	0	0	0	0	0	0	0.006477196	3.95E-08	-2.87E-05	0	0	-0.014385289	-0.001894467	0	0	0	0	-0.000254435	0	0	0	0	20120427		97.9	2012Q2			0.079
0	0	0	-1.36E-08	0	0	0	0	0	0	9.68E-09	-0.001869967	-1.87E-05	0	-0.027338664	0	2.28E-05	4.53E-05	0	-0.014663081	0	0	0	0	0	0	0	0.000373987	0	0	20120428		97.9	2012Q2			0.079
0	0	0	0	0	0	0	0	0	0	0	0	2.37E-08	0	0	-2.28E-08	0	0	0	-0.010948587	0	0	0	0	0.007489586	-8.90E-06	0	0.000810515	0	0	20120429		97.9	2012Q2			0.079
0	0	-0.000761487	0	0	-5.86E-08	0	0	0	0	0	0.009162986	0	0	-0.00630441	0	2.66E-08	0	0	0	0	0	0	0	-0.005831487	-0.004112472	0	0.001021055	0	0	20120430	97.9	97.9	2012Q2			0.079
0	2.70E-08	-0.000414736	0	0	0	0	0	0	0	0	0.004129045	-4.53E-08	0	0	-2.70E-08	0	0	0	0	0	0	0	0	0.003842781	0	0	-0.000367636	0	0	20120501		97.5	2012Q2			0.079
-0.001747183	0	0	0	0	-2.06E-08	0	0	0	0	1.03E-08	0	0	0	0	0	0	0	0	0	0	0	0.000100655	0	0.002228515	0	0	0	0	0	20120502		97.5	2012Q2			0.079
-0.002709551	0	0.002805365	0	0	-2.06E-08	0	0	0	0	0	0	0	-9.50E-09	0	0	0	0	0	0	0	-0.002273546	0	0	0	0	0	-0.00187804	0	0	20120503		97.5	2012Q2			0.079
0.00210368	1.24E-08	0	0	0	-1.31E-08	0	0	0	0	0	0	0	0	0	0	1.24E-08	-3.94E-08	0	0	0	0	0	0	0	0	0	0.002099521	1.24E-08	0	20120504		97.5	2012Q2			0.079
0	-2.06E-08	0	0	2.37E-08	0	0	0	0	0	0	0	0	0	-0.01393043	0	0	0	0	-0.012984974	0	0	-1.20E-05	0	0	-9.42E-05	0	0	0	0	20120505		97.5	2012Q2			0.079
0	5.47E-08	0	0	0	0	0	0	0	0	0	0	0	0	0	0	0	0	0	0	0	0	0	0	0	0	0	0.000821245	0	0	20120506		97.5	2012Q2			0.079
-0.001426711	0	-0.006355433	0	0	0	0	0	0	0	0	0.000715131	8.88E-07	0	0	0	9.82E-09	0	0	0	0	0	0	0	0.012386253	0	0	0.000134227	0	0	20120507		97.5	2012Q2			0.079
0	0	-0.003663383	0	0	0	0	0	0	0	0	0	0	0	0	0	-9.13E-09	0	0	0	0	0	-1.00E-05	0	0	0	0	-0.000102557	0	0	20120508		97.5	2012Q2			0.079
0	0	0	0	0	0	-9.00E-09	0	0	0	0	0	0	0	0	0	0	0	0	0	0	0	0	0	0	0	0	0.001015468	0	0	20120509		97.5	2012Q2			0.079
0	0	0	0	0	0	0	0	-1.13E-08	0	0	-0.000132598	-9.06E-09	-1.03E-08	0	0	0	0	0	0.012733917	0	0	-5.96E-06	-8.09E-09	-0.01512047	0	0	0.00041635	1.33E-08	0	20120510		97.5	2012Q2			0.079
0	-1.85E-09	0.003924606	0	0	-1.08E-08	1.08E-08	0	0	0	-1.68E-08	-1.75E-08	0	0	0	0	0	0	0	-0.016972203	0	0	0	0	0	0	0	-0.000376672	0	0	20120511		97.5	2012Q2			0.079
0	0	0	0	0	0	2.25E-07	2.25E-07	0	0	0	0	0	0	0	-1.87E-08	5.00E-08	-1.96E-08	2.25E-07	0.012909583	0	-0.001020151	0	0	0.006947569	0	2.25E-07	0.001443809	0	2.25E-07	20120512		97.5	2012Q2			0.079
-0.003040138	0	0	0	0	0	0	0	-3.11E-08	-0.003926032	0	-0.000371383	0	-3.11E-08	0	0	-3.55E-08	0	0	0	0	0	0	0	0	-3.60E-06	0	0	0	0	20120513		97.5	2012Q2			0.079
-0.00345924	0	-0.004952726	0	-8.82E-09	0	0	0	0	0	0	0	-2.56E-08	0	0	0	2.60E-08	0	0	0	0	0	0	0	0.00204464	0	0	0	0	0	20120514		97.5	2012Q2			0.079
0.001446781	1.40E-08	0	-1.80E-08	0	0	0	0	0	-0.000357332	0	0	0	8.32E-09	-0.005656713	1.02E-08	0	0	0	0	0	1.25E-08	-4.84E-05	6.65E-05	0	0	0	-0.000292515	0	0	20120515		97.5	2012Q2			0.079
0	-2.32E-08	0	0	0	0	-2.45E-08	0	0	0	-3.27E-06	0	0	-9.17E-09	0	-9.57E-09	2.20E-08	0	0	0	0	0	0	0	0	0	0	0.000721736	0	0	20120516		97.5	2012Q2			0.079
-0.001103193	0	0	0	0	0	-9.82E-09	0	-2.36E-08	0	0	0	0	0	0	0	1.18E-08	0	0	0	0	0	0	0	0	0	0	0.001174903	0	0	20120517		97.5	2012Q2			0.079
0	0	0	0	0	0	0	0	0	0	0	1.53E-05	0	1.06E-08	0	0	-1.47E-08	0	0	0	0	0	-8.21E-05	0	0	0	0	0	0.00169339	0	20120518		97.5	2012Q2			0.079
0	0	0	0	-2.50E-08	2.25E-08	2.25E-08	0	0	0	0	0	0	0	0	0	2.14E-08	8.71E-07	0	0	0	0	0	0	0	0	0	-0.001144786	0	0	20120519		97.5	2012Q2			0.079
0	0	0.002570956	0	0	0	0	0	2.82E-08	0	0	0	0	0	0	0	2.54E-07	2.42E-08	0	0	0	-0.000208811	0	0	0	0.000929143	0	0.003370456	0	0	20120520		97.5	2012Q2			0.079
0	0	0	0	0	-1.04E-08	0	0	0	0	0	-0.000107432	0	-1.14E-08	0	0	0	0	0	0	0	0	0	2.09E-08	0	-0.000240444	0	0	0	0	20120521		97.5	2012Q2			0.079
0.00373811	0	-0.006159565	0	0	0	0	0	0	0	0	0	0	1.94E-08	0	0	0	0	0	0.028563644	0	0	0	0	0	0	0	-0.000345757	-0.00016048	0	20120522		97.5	2012Q2			0.079
-0.010033244	0	0	0	0	0	0	0	0	0	0	0	-1.35E-08	-1.35E-08	0	0	0	0	0	0	0	0	0	0	0	0	0	0.000896983	-9.34E-05	0	20120523		97.5	2012Q2			0.079
0	-1.25E-08	0	0	0	0	1.04E-08	0	0	-2.99E-07	0	0	0	0	0	0	0	3.65E-05	0	0	0	0	0	8.83E-09	0	0	0	0.000887619	0	0	20120524		97.5	2012Q2			0.079
0	0	0	0	0	0	0	0	0	0	0	0	0	0	0	0	0	0	0	-0.023096631	0	0	2.55E-05	3.71E-06	0	0	0	0.000246905	-1.15E-08	0	20120525		97.5	2012Q2			0.079
0	0	-0.005263482	-2.09E-08	0	0	0	0	0	-5.10E-05	2.09E-08	0	-1.74E-08	0	0	1.82E-08	0	1.61E-08	0	0.012732734	-0.000143971	0	0	-1.71E-09	0	0	0	0	0	0	20120526		97.5	2012Q2			0.079
0	0	0	0	0	-3.28E-08	0	0	0	0	0	0	-4.38E-08	0	0	0	0	0	0	0	0	0	0	0	0	0	0	0.000429305	0	0	20120527		97.5	2012Q2			0.079
0	0	0	0	0	-2.16E-08	0	0	0	0.000188001	9.14E-09	0	0	0	0	0	0	0	0	-0.00862742	0	0	0	0	-0.006520469	0	0	-0.000354548	0	0	20120528		97.5	2012Q2			0.079
0	0	-0.005192752	0	0	0	0	0	-9.41E-09	-8.21E-09	0	0	7.96E-09	0	0	0	0	0	0	0	0	0	0	6.54E-05	0	-0.000162268	0	0	0	0	20120529		97.5	2012Q2			0.079
0	0	0	0	0	0	1.02E-08	0	0	0	0	0	0	0	-0.020063272	0	8.23E-09	0	0	0	0	0	0	0	0	0	0	0.001616015	0	0	20120530		97.5	2012Q2			0.079
0	0	0.003879943	0	0	0	8.31E-09	0	0	0	0	0	0	0	0	-8.68E-09	1.11E-08	0	0	0	0	0	-0.000146321	0	0	0	0	-0.000465089	0	0	20120531	97.5	97.5	2012Q2			0.079
0	0	0	0	0	0	-3.93E-08	0	0	0	0	0	-1.14E-06	0	0	0	0	0	0	0	0	0	0.000236986	0	0	0	0	0.000155254	0	0	20120601		97.3	2012Q2			0.079
0	-1.75E-08	0	0	0	0	0	0	0	0	0	0	0	0	0	0	2.39E-08	2.27E-08	0	0	0	0	0	3.49E-08	0	0	0	-0.000729372	0	0	20120602		97.3	2012Q2			0.079
0	0	0	0	0	-2.31E-08	0	0	-4.07E-08	0	0	0	0	0	0	0	9.54E-08	0	0	0	0	-0.00154335	-1.70E-08	0	0	2.21E-08	0	0.002278136	0	0	20120603		97.3	2012Q2			0.079
-0.006091956	0	0	0	0	0	0	0	0	0	0	0	0	0	0	-1.27E-08	0	0	0	0	0	0	0.000201493	1.02E-08	0	0	0	0.000577181	-1.33E-08	0	20120604		97.3	2012Q2			0.079
0	0	-0.004680078	-1.03E-08	0	1.03E-08	0	0	0	-0.00020137	0	0	0	1.08E-08	0	0	0	0	0	-0.011785169	-8.03E-09	0	0	0	0	0	0	0.000646153	0	0	20120605		97.3	2012Q2			0.079
0	0	0	0	0	0	0	0	0	0	0	0	0	0	0	1.29E-08	-1.22E-08	0	0	0	0	0	-8.45E-05	0	0	0	0	0.000553403	0	0	20120606		97.3	2012Q2			0.079
0	0	0.002661742	7.69E-09	0	0	0	0	0	0	-8.29E-09	0	-9.60E-05	0	0	0	0	0	0	0	0	0	0	0	0	0	0	0.001411037	1.35E-08	0	20120607		97.3	2012Q2			0.079
-0.003527581	0	0	0	-2.43E-08	0	0	0	0	0	0	0	0	0	0	0	0	0	0	0.024307328	0	0	1.99E-05	0	0	0	0	0.000881096	0	0	20120608		97.3	2012Q2			0.079
0	0	-0.011537615	-1.86E-08	0	0	0	0	-1.56E-08	0	0	5.01E-05	0	0	-0.002610574	0	0	0	0	0	0	0	0	0	-0.01263113	0	0	0	0	0	20120609		97.3	2012Q2			0.079
0	1.89E-08	0	0	0	0	0	0	0	0	0	0	0	2.84E-08	0	3.65E-08	0	0	0	0	0	-0.000424157	0	0	0	0	0	0.003303958	0.00010212	0	20120610		97.3	2012Q2			0.079
0	9.43E-09	0.004565895	0	-1.07E-08	0	0	0	0	0	0	0	1.18E-05	0	-0.001707512	0	0	0	0	0	0	-5.73E-06	-1.37E-05	0	0	-0.000275341	0	-0.000111587	0	0	20120611		97.3	2012Q2			0.079
-0.001448577	0	0	0	0	0	8.09E-09	0	0	0	0	0	0	0	0	0	8.09E-09	0	0	0	0	-0.000927213	4.67E-06	0	-0.037671106	0	0	0.000471556	0	0	20120612		97.3	2012Q2			0.079
0	-2.41E-08	0	0	0	0	0	0	0	-0.000845058	0	-2.74E-08	0	0	0	0	0	0	0	0	0	-5.66E-06	0	0	-0.022845677	0	0	0	0	0	20120613		97.3	2012Q2			0.079
-0.001470481	0	0.002881451	0	0	0	0	0	0	0	-1.33E-05	0	3.04E-06	0	0	0	-1.20E-08	0	0	0	0	-8.51E-09	0	0	-0.007853522	2.51E-05	0	0.000107075	0	0	20120614		97.3	2012Q2			0.079
0	1.78E-08	0	0	-1.18E-08	0	-1.52E-08	0	0	0	8.56E-05	0	0	0	0	-1.02E-08	1.12E-08	0	0	0	0	0	-6.36E-05	0	0	-0.000100551	0	-0.000149226	0	0	20120615		97.3	2012Q2			0.079
-0.001093658	0	-0.011611957	0	0	5.60E-06	0	0	2.28E-08	0	-7.19E-06	-8.78E-07	0	0	0	1.39E-08	1.76E-08	0	0	0	0	0	0	0	0	0	0	0	0	0	20120616		97.3	2012Q2			0.079
-0.002186475	0	-0.003678346	0	0	0	0	0	0	0	9.25E-06	0	0	0	0	0	0	1.86E-08	0	0	0	0	0	0	0	0	0	-0.000853821	0	0	20120617		97.3	2012Q2			0.079
0	9.62E-09	0	0	0	0	0	0	0	0	0	0	0	0	0	-1.36E-08	0	0	0	0	0	1.22E-08	0	0	0	-6.07E-05	0	0	0.001494547	0	20120618		97.3	2012Q2			0.079
0	-1.07E-08	0	-8.49E-09	0	0	0	0	0	0	0	0	0	1.02E-08	0	0	0	0	0	0	0	0	0	0	0	2.01E-05	0	-0.000513512	-0.001465875	0	20120619		97.3	2012Q2			0.079
0	0	0	0	0	-1.09E-08	0	0	0	-0.00135513	0	0	0	0	0	-1.40E-08	8.94E-09	0	0	0	0	0	0	0	0	-0.000102759	0	0	-0.001883578	0	20120620		97.3	2012Q2			0.079
0	0	0	0	-6.80E-09	-8.06E-09	-2.56E-08	0	0	0	0	0	0	1.36E-08	0	0	-2.08E-05	0	0	-0.027592078	0	0	-4.00E-05	0	0	0	0	0.000695988	0	0	20120621		97.3	2012Q2			0.079
0	0	0	0	0	0	0	0	0	0	0	0	0	-3.16E-08	0	0	4.73E-05	0	0	0	0	0	0	0	0	0.000229966	0	0	0	0	20120622		97.3	2012Q2			0.079
0	0	-9.95E-06	0	0	2.49E-08	-2.21E-08	0	0	0	0	0	0	0	-0.000970834	0	0	0	0	0	0	0	0	0	0	0	0	0.000850107	0	0	20120623		97.3	2012Q2			0.079
-0.012963433	0	-0.000166739	3.10E-08	0	0	0	0	2.27E-08	0	2.68E-08	0	0	0	0	0	-6.14E-05	0	0	0	0	-0.00030991	0	0	0	0	0	-8.50E-05	0	0	20120624		97.3	2012Q2			0.079
0	0	0	0	0	0	0	0	0	0	6.14E-05	0.000198332	0	0	0	0	2.84E-08	0	0	0	0	-5.57E-07	0	0	0	0	0	0	0	0	20120625		97.3	2012Q2			0.079
0	0	0	0	0	0	0	0	0	0	5.34E-06	0	-7.93E-06	0	0	0	-1.24E-08	0	0	0	0	0	0	0	0	-2.76E-05	0	0.00038859	0	0	20120626		97.3	2012Q2			0.079
0	-6.47E-09	0	0	0	0	0	0	-6.47E-09	-0.001739293	0	2.83E-08	0	7.08E-09	0	0	0	0	0	0	-4.96E-09	6.00E-06	0	0	-0.009711217	-0.000201396	0	-0.000113347	0	0	20120627		97.3	2012Q2			0.079
0	-1.04E-08	0	0	0	0	0	0	0	0	0	0	0	0	0	0	8.08E-09	0	0	0	0	0	0	0	0	0	0	0.000760554	0	0	20120628		97.3	2012Q2			0.079
0	0	0	0	0	-6.73E-09	0	0	0	0	0	-7.01E-09	0	0	0	0	0	0.000474723	0	0	0	8.32E-06	0	0	0.002239541	-0.000350931	0	0.000983557	0	0	20120629		97.3	2012Q2			0.079
-0.000203142	-2.95E-08	0	-2.06E-05	0	0	0	0	0	0	0	0	0	-4.85E-08	0	0	0	0	0	0.012785285	0	0	0	0.000475422	0	-0.00315761	0	0.000779008	0	0	20120630	97.3	97.3	2012Q2	0.079	0.081	0.079
0	0	0	0	0	-2.01E-08	0	0	0	0	0	-0.002546588	0	0	0	0	-4.65E-08	0	0	0	0	0	0	0	0	0	0	-0.000655955	0	0	20120701		96.9	2012Q3			0.078
0	0	0	0	-9.87E-09	0	0	0	0	0	0	0	0	9.87E-09	0	0	0	0	0	0	0	0	0	9.15E-05	0	0.00018794	0	0.000229661	0	0	20120702		96.9	2012Q3			0.078
-0.001566572	0	0	0	0	0	0	0	0	0	0	0	0	0	0	0	0	0.000382937	0	0	0	0	0	0	0	-6.80E-05	0	0.000712353	0	0	20120703		96.9	2012Q3			0.078
0	0	0	0	0	-8.31E-06	0	0	0	0	0	0	0	0	0.004555624	0	0	0	0	0	0	-0.000109571	0	0	-0.00549051	0	0	0.00067125	0	0	20120704		96.9	2012Q3			0.078
0	0	-0.008614853	0	-1.03E-08	0	0	0	0	-0.0041483	0	1.63E-08	0	0	0	7.53E-09	0	0	0	0	-6.75E-09	0	2.64E-05	0	-0.011568154	0	0	9.17E-05	0	0	20120705		96.9	2012Q3			0.078
0	0	-0.00899095	0	0	0	0	0	0	-0.004551408	0	0	0	0	0	0	2.99E-08	0	0	0	0	0	0	0	0.005491459	0	0	0.00021218	0	0	20120706		96.9	2012Q3			0.078
0.001389824	-1.44E-07	0	0	0	0	0	0	0	-0.005030621	0	0	0	1.54E-08	0.001512819	0	0	0	0	-0.01014081	0	0	0	0	-0.019554902	0	0	0.001096932	0	0	20120707		96.9	2012Q3			0.078
0	0	0	0	0	-5.50E-08	0	0	0	0.002655977	0	0	0	0	0	0	0	0	0	0	0	0	0	0	0	0	0	0.0022203	0	0	20120708		96.9	2012Q3			0.078
0	-1.15E-08	0	0	0	0	0	0	0	0.00294113	0	0	0	0	0.003904482	0	0	0	0	0	-1.09E-08	0	0	7.38E-09	0	0	0	-0.000884314	0	0	20120709		96.9	2012Q3			0.078
0	0	0	0	0	0	0	0	1.45E-08	0	0	-8.19E-09	0	0	0	0	-8.97E-09	0	0	0	0	0	0	0	0	0	0	0	0	0	20120710		96.9	2012Q3			0.078
0	0	0	0	0	0	0	0	0	0	0	8.84E-09	0	0	0	0	0	0	0	0	0	0	0	4.96E-05	0.003893717	0	0	0.000694914	0	0	20120711		96.9	2012Q3			0.078
0	0	-0.005749384	0	0	8.65E-09	3.98E-08	0	0	0	0	0	0	0	0	-1.05E-08	-9.95E-09	0	0	0	0	0	0	0	0	0	0	0	0	0	20120712		96.9	2012Q3			0.078
0	0	0	0	-1.05E-08	-1.72E-08	0	0	0	0	0	0	-1.15E-08	0	0	0	0	0	0	0	0	0	0	0	0	0	0	0.000638294	0	0	20120713		96.9	2012Q3			0.078
0	0	0	0	0	-4.12E-08	0	0	0	0	0	0	0	0	0.000525107	0	0	0	0	0	0	0	0.000100988	0	0	0.00048477	0	0.00072249	0	0	20120714		96.9	2012Q3			0.078
0	3.81E-08	0	0	0	0	2.29E-08	0	0	0.01000221	0	0	1.83E-08	0	0	0	0	0	0	0	0	0	0	0	-0.009804322	-0.001005514	0	-0.000790856	0	0	20120715		96.9	2012Q3			0.078
0	0	0.007556651	8.96E-09	1.54E-08	-1.95E-08	0	0	0	0	0	0	7.42E-09	1.08E-08	0	0	0	0	0	-0.022494133	0	0	0	0	0	0	0	0	0	0	20120716		96.9	2012Q3			0.078
0	0	0	0	0	-1.68E-08	0	0	-7.45E-09	0	0	6.91E-09	-3.37E-08	1.21E-08	0	0	0	0	0	0	0	7.45E-09	0	2.32E-05	0	0	0	-0.000101096	0	0	20120717		96.9	2012Q3			0.078
0	-8.71E-09	-0.007873897	0	0	0	0	0	-2.02E-08	0	0	7.98E-09	0	0	0.001568561	-0.001232549	0	0	0	0	2.02E-08	-6.74E-05	0	8.34E-05	0	0.000181812	0	-0.000757596	0.002115183	0	20120718		96.9	2012Q3			0.078
0	0	0	0	0	0	-1.75E-08	0	0	0.008687947	0	0	-0.001505288	0	-0.002224176	7.14E-05	0	0.000715509	0	0	0	0	0	0.00022245	0	-2.89E-05	0	0.000948844	0	0	20120719		96.9	2012Q3			0.078
0	0	0	0	0	0	0	0	9.18E-09	0	0	0	0	0	0	-2.04E-08	0	0	0	0	0	0	0	0	0	0	0	0.001683536	0	0	20120720		96.9	2012Q3			0.078
0.004083425	1.85E-08	-0.002782721	0	0	0	0	0	-4.28E-08	0	0	0	0	2.14E-08	0	0	-1.85E-08	0	0	0	0	0	-2.57E-05	0	0	9.01E-05	0	0.000516977	0	0	20120721		96.9	2012Q3			0.078
0	0	-0.001053247	0	0	0	0	0	0	0	0	-1.80E-08	0	0	0	0	2.13E-08	0	0	0	0	0	0	0	0.033758846	0	0	-0.000953408	0	0	20120722		96.9	2012Q3			0.078
0	0	0	0	0	-1.06E-08	0	0	0	0	0	0	0	0	-0.002297309	-3.02E-08	0	0	0	-0.014936014	0	2.23E-05	0	0	0.014757309	0	0	-2.47E-05	0	0	20120723		96.9	2012Q3			0.078
0	0	0	9.11E-09	0	0	-8.32E-09	0	0	0	0	0	0	0	0	0	1.06E-08	0	0	0.009798435	0	-2.14E-06	0	0	0	0	0	0.000629094	0	0	20120724		96.9	2012Q3			0.078
0.005402414	0	-0.005375622	0	0	0	-1.32E-08	0	0	-0.006144548	0	8.58E-09	0	0	0	-1.23E-08	1.04E-08	0	0	0.015058688	0	0	2.67E-05	0	0.017120163	0	0	0	0	0	20120725		96.9	2012Q3			0.078
0	0	0	0	0	-2.35E-08	8.33E-09	0	0	0.010992194	2.41E-07	-9.08E-09	0	0	0	0	0	0	0	0	0	0.000143507	-9.38E-06	0.000266252	0	0	0	0.000314834	0	0	20120726		96.9	2012Q3			0.078
-0.009429804	0	0	0	-9.47E-09	-3.16E-08	-7.89E-09	0	0	0	0	0	-6.74E-06	0	0	9.47E-09	-9.02E-09	0	0	0	0	0	0	0	0	-0.001838151	0	0	0	0	20120727		96.9	2012Q3			0.078
0	0	0	1.38E-08	0	0	0	0	0	0.011162154	1.79E-08	1.24E-06	0	-3.75E-08	0	-1.88E-08	0	0	0	0.004439867	0	0	1.65E-08	7.70E-05	0	0	0	-0.000205875	0	0	20120728		96.9	2012Q3			0.078
0	-1.42E-08	-0.003715927	0	0	-4.71E-08	-4.62E-08	0	0	0	2.20E-08	0	0	0	0	0	0	4.32E-05	0	0	0	0	0	0	0	0	0	0.002991742	0	0	20120729		96.9	2012Q3			0.078
-0.00197907	0	0	0	0	-2.55E-08	0	0	0	0	0	0	0	0	0	-2.44E-08	0	0	0	0	0	0	0	-7.52E-09	0	0	0	6.74E-05	0	0	20120730		96.9	2012Q3			0.078
0	0	0	0	-7.53E-09	0	0	0	0	-0.008708929	4.35E-06	0	0	0	0	0	0	0	0	0	0	0	0	0.000106821	0	0	0	0.000114091	0	0	20120731	96.9	96.9	2012Q3			0.078
0	-9.60E-09	0	0	0	1.92E-08	0	0	0	0	0	0	0	0	0	0	0	0	0	0	0	0	0	0	0	-2.84E-05	0	0	0	0	20120801		96.8	2012Q3			0.078
0	0	0	0	0	-8.23E-09	0	0	-7.86E-09	0	-4.95E-07	0	0	-6.91E-09	0	9.60E-09	0	0	0	0.00841	0	0	-1.22E-05	0	0	0	0	-0.001010493	0	0	20120802		96.8	2012Q3			0.078
0	7.57E-09	0.014114265	0	0	0	0	0	0	0.009283739	1.24E-08	-2.87E-05	0	-7.57E-09	-0.001162857	0	0	0	0	-0.00833375	0	0	0	0	0	0	0	0.001073989	0	0	20120803		96.8	2012Q3			0.078
0	0	-0.012988945	1.19E-08	0	0	0	0	-1.63E-08	0	0	0	0	-2.11E-08	0.000328282	-5.65E-08	1.99E-08	0	0	-0.00590464	0	0	-1.38E-08	0	0	-3.23E-06	0	-0.001618604	0	0	20120804		96.8	2012Q3			0.078
0	4.16E-08	0.009384187	0	0	0	0	0	0	0	0	0	0	0	0	0	0	0	0	0	0	0	0	0	0	0	0	0	0	0	20120805		96.8	2012Q3			0.078
-0.009243033	0	-0.003720051	0	1.58E-08	-8.62E-09	-1.81E-08	0	0	0	0	0	-2.59E-08	0	0	8.62E-09	0	-0.000842351	0	0	0	0	0	0	0	0	0	0	-1.19E-08	0	20120806		96.8	2012Q3			0.078
0	-1.57E-08	0	0	0	0	0	0	0	0	0	0	0	0	0	0	-1.33E-08	0	0	0	0	0	0	0	0	0	0	-0.000137136	0	0	20120807		96.8	2012Q3			0.078
0	-1.58E-08	0	0	0	0	0	0	0	0	0	-6.21E-09	0	-1.16E-08	0	0	0	0	0	0	0	0	3.42E-05	0	0	0	0	0	0	0	20120808		96.8	2012Q3			0.078
0	1.71E-08	0	0	0	0	0	0	0	-0.008957825	0	0	0	0	-0.000906538	0	-1.01E-08	0	0	0	0	0	1.21E-05	7.15E-09	0	8.53E-06	0	0.000266213	-8.17E-09	0	20120809		96.8	2012Q3			0.078
0	0	-0.006253549	0	7.59E-09	3.35E-06	0	0	0	0.008134903	0	0	-1.37E-06	0	-0.001988005	0	0	0.001876776	0	0	0	-0.003424857	-0.00024709	0	0	0	0	0	0	0	20120810		96.8	2012Q3			0.078
0	0	0.004964083	0	0	0	0	0	0	0	0	0	0	0	0	-2.38E-08	0	-7.88E-05	0	0	0	0	0	0	0	0	0	0.001350468	0	0	20120811		96.8	2012Q3			0.078
0.004458553	-2.43E-08	0	0	0	0	0	0	0	0	0	0	0	0	0	-5.14E-08	0	-0.000177122	0	-0.005463346	0	0	0	0	0	0	0	0	0	0	20120812		96.8	2012Q3			0.078
0	0	0	0	0	0	0	0	0	0	0	0	0	0	0	-1.05E-08	-1.17E-08	0	0	0	0	6.18E-05	0	0	0.002288207	-6.35E-05	0	-0.000362566	0	0	20120813		96.8	2012Q3			0.078
0	0	0	0	0	-7.61E-09	0	0	0	0	0	0	0	8.69E-09	-0.000553275	0	-8.69E-09	0	0	0	0	0	0	0	0	0	0	0	-7.61E-09	0	20120814		96.8	2012Q3			0.078
0	0	0	0	0	0	0	0	0	0.004004113	-6.99E-09	0	0	0	-0.000648954	0	0	0	0	0	2.45E-08	0	0	0	-0.002441713	0	0	4.92E-05	0	0	20120815		96.8	2012Q3			0.078
0.005892399	0	0	0	0	0	0	0	0	0	-1.67E-06	0	-6.75E-09	0	0	5.91E-09	0	-0.001607529	0	-0.015678059	0	0	0	1.64E-08	-0.00667662	0	0	0	0	0	20120816		96.8	2012Q3			0.078
0	0	0	0	0	0	2.57E-08	0	-1.92E-08	0	0	0	0	0	-0.003278787	-8.74E-09	-2.75E-08	0	0	0	0	4.16E-05	0	0	0	0	0	1.51E-05	0	0	20120817		96.8	2012Q3			0.078
0	0	-0.004295164	0	0	2.72E-08	0	0	-2.56E-08	0	1.89E-08	0	0	-1.67E-08	0	0	0	0	0	0.007405976	0	0	1.74E-08	0	0	0	0	0.000298187	0	0	20120818		96.8	2012Q3			0.078
0	0	0	5.79E-08	0	-2.30E-08	0	0	0	0	0	0.001641032	0	-1.72E-08	0	2.41E-08	4.19E-08	0	0	-0.005724469	0	-0.000419371	0	-3.45E-08	0.012202581	-2.30E-08	0	0	0	0	20120819		96.8	2012Q3			0.078
0	-9.65E-09	0	0	0	0	0	0	0	-0.00379245	0	0	0	0	-0.000570911	-2.53E-08	1.13E-08	0	0	-0.016205966	0	2.50E-05	0	0	-0.009383733	0	0	0.000340114	0	0	20120820		96.8	2012Q3			0.078
0	0	-0.003997031	0	0	0	0	0	0	0	0	0	0	0	0	0	0	0	0	0	0	0	0	0	-0.007703818	0	0	0	0	0	20120821		96.8	2012Q3			0.078
-0.003081112	-7.01E-09	0.007294415	0	0	0	-1.74E-08	0	0	0	7.29E-09	0	0	0	-0.004105603	0	0	0	0	-0.008349388	0	0	-0.000111699	2.20E-07	0	0	0	0	0	0	20120822		96.8	2012Q3			0.078
-0.000747118	0	0	-1.07E-08	0	0	0	0	0	0	0	0	-1.02E-08	0	0	-2.73E-08	0	0	0	0	0	0	-1.69E-06	8.61E-07	0	0	0	0	0	0	20120823		96.8	2012Q3			0.078
0	0	0.007157448	9.08E-09	0	0	0	0	0	0	6.90E-09	0	0	0	0	0	0	0	0	0	0	0	0	7.19E-09	-0.006710583	0	0	0.002182698	0	0	20120824		96.8	2012Q3			0.078
0.007005084	0	0	0	0	-2.24E-08	0	0	-1.58E-08	0	0	0	0	0	0	0	3.62E-08	0.002273296	0	-0.005736029	0	0	0	0	0	1.35E-05	0	-0.000915169	0	0	20120825		96.8	2012Q3			0.078
0	-1.94E-08	0	0	0	5.17E-08	0	0	-2.58E-08	0.003070043	0	0	0	0	0	0	2.22E-08	0	0	0	0	0	0	1.72E-08	0	0	0	0	0	0	20120826		96.8	2012Q3			0.078
0	0	0	0	0	0	0	0	0	0	0	-0.000575912	0	0	0	0	0	0	0	0	0	0	0	0	0.006897653	0	0	-1.74E-05	0	0	20120827		96.8	2012Q3			0.078
0	8.08E-09	0.008499115	0	0	-1.32E-08	0	0	0	0	0	0	0	0	0	0	-1.37E-08	0	0	0	0	0	0	-0.000126552	-0.005266392	-0.002678193	0	1.21E-05	0	0	20120828		96.8	2012Q3			0.078
-0.000878922	0	0	9.48E-09	0	0	0	0	-8.62E-09	0	0	0	-2.89E-05	0	0	0	3.56E-08	0	0	-0.005770599	0	0	0	0	0	-0.001027249	0	-3.37E-05	0	0	20120829		96.8	2012Q3			0.078
0.000527991	0	0	7.07E-09	2.12E-08	-8.30E-09	0	0	0	0	0	0	0	0	-0.003837119	0	0	0	0	0	0	-0.000492245	0	0	-0.004634567	0	0	0.001497649	0	0	20120830		96.8	2012Q3			0.078
0	0	0	0	0	0	-2.01E-08	0	0	0	0	0.001267874	0	-8.06E-09	0	0	0	0	0	0.009787972	0	0	0	-8.21E-06	0	0	0	3.43E-05	1.49E-08	0	20120831	96.8	96.8	2012Q3			0.078
0.00056654	0	0	0	-2.29E-08	0	-2.06E-07	-2.06E-07	0	0	-2.94E-08	0	0	0	0	0	0	0	-2.06E-07	0	0	-0.009095537	0	0	0	0	-2.06E-07	0.000756022	-1.87E-08	-2.06E-07	20120901		97.2	2012Q3			0.078
-0.001085617	0	0	0	0	0	0	0	3.21E-08	-0.001527874	0	0	-2.09E-08	0	0	0	-1.72E-08	0	0	-0.007456938	0	-0.015019982	0	0	0	0	0	-0.000127841	0	0	20120902		97.2	2012Q3			0.078
0	0	0	0	-2.17E-08	0	0	0	0	-0.00162025	0	0	0	0	0.001497671	0	0	0	0	0	0	0	0	0	0	-0.002815341	0	0	0	0	20120903		97.2	2012Q3			0.078
0	-1.07E-08	-0.010964249	0	1.07E-08	0	0	0	0	0	-5.08E-07	0.001102982	0	0	0	0	3.85E-08	0	0	0.006544267	0	0	0	0	-0.009865503	-0.000400846	0	0.000249319	0	0	20120904		97.2	2012Q3			0.078
0	0	0	0	0	0	-1.59E-08	0	0	0	0	0	0	0	0	0	0	0.004446574	0	0	0	0	0	-3.93E-06	-0.006345038	0	0	3.26E-05	0	0	20120905		97.2	2012Q3			0.078
0	0	0	0	0	0	0	0	0	0.00069419	1.08E-05	0	0	0	0	0	0	0	0	0	0	1.59E-08	0	0	0	0	0	0	0	0	20120906		97.2	2012Q3			0.078
0	0	0	0	9.13E-09	-1.67E-08	0	0	0	0	0	0	-7.44E-09	0	0	0	0	0	0	0	0	0	0	0	-0.0041429	0	0	5.91E-05	0	0	20120907		97.2	2012Q3			0.078
0.001041206	0	0	0	0	0	0	0	0	0	0	0	0	0	0	-2.51E-08	0	0	0	0	0	0	0	0	-0.007789448	0	0	0.003772542	2.03E-08	0	20120908		97.2	2012Q3			0.078
-0.001193548	-2.10E-08	0	1.33E-09	0	0	0	0	3.22E-08	0	0	0	2.30E-08	-2.10E-08	0	0	0	0	0	0	-0.001003371	0	0	0	0	0	0	0.00015385	0	0	20120909		97.2	2012Q3			0.078
0	9.45E-09	0	0	0	0	-2.19E-08	0	0	0	0	0	0	0	0	0	0	0	0	0	-0.000209658	0	0	-1.16E-08	0	0	0	0.000836621	0	0	20120910		97.2	2012Q3			0.078
0	0	0	0	0	0	-8.11E-09	0	0	0	0	0	0	0	0	0	1.04E-08	0.003260447	0	0.010528502	-0.000148673	-9.62E-06	0	-2.33E-08	0	0	0	-0.000150846	0	0	20120911		97.2	2012Q3			0.078
0	0	0	0	0	0	0	0	-7.31E-09	0	0	0	0	0	0	0	0	0	0	0	0	0	-1.43E-05	0	-0.002501112	0	0	0.000349401	0	0	20120912		97.2	2012Q3			0.078
0	0	0	0	0	0	0	0	0	0	0	0	2.01E-06	0	0.000569238	0	0	0	0	0	0	0	0	0	0	0	0	0.000207162	0	0	20120913		97.2	2012Q3			0.078
0	-2.16E-08	0	8.51E-09	0	0	7.20E-09	0	0	0	0	-0.003676251	0	0	0	0	-7.80E-09	0	0	0	0	0	0	7.48E-09	0	-8.21E-05	0	0.000284608	0	0	20120914		97.2	2012Q3			0.078
0	0	0	1.47E-08	0	0	0	0	1.57E-08	0	0	0.003258041	0	0	0	0	0	0	0	0	0	0	-9.95E-07	0	0	0	0	0.000369199	0	0	20120915		97.2	2012Q3			0.078
0	0	0	0	0	-1.97E-08	0	0	0	0	2.06E-08	0	0	0	0	0	0	0	0	0	0	-2.41E-05	0	0	-0.01681706	0	0	0	0	0	20120916		97.2	2012Q3			0.078
0.003486243	-1.06E-08	0	0	0	-2.23E-08	-8.04E-09	0	0	0	0	0	0	0	-0.00023584	0	0	0	0	0	0	0	0	0	0	1.12E-05	0	-0.001244651	0	0	20120917		97.2	2012Q3			0.078
0	2.03E-08	0	0	-1.93E-07	0	0	-1.93E-07	0	-0.000518463	0	0	0	0	0	1.81E-08	0	0	-1.93E-07	0	7.71E-09	0	0	1.58E-06	-0.009880736	-1.57E-05	-1.93E-07	0	0	-1.93E-07	20120918		97.2	2012Q3			0.078
0	0	-0.006447507	0	0	-2.99E-08	0	0	0	0	0	0	0	0	-0.000515788	2.99E-08	0	0	0	0	0	-7.66E-09	0	-6.77E-09	0	-1.19E-05	0	0	0	0	20120919		97.2	2012Q3			0.078
-0.004386853	0	0	0	0	1.84E-08	0	0	1.68E-08	-3.63E-05	0	0	0	1.21E-08	0.000983785	0	0	0	0	0	0	0	-2.24E-05	0	0	0	0	0.000103099	0	0	20120920		97.2	2012Q3			0.078
0	0	0	0	0	0	-8.24E-09	0	-6.72E-09	0	0	0	0	0	0	0	0	-0.008599339	0	0	0	0	0	0	0	-0.000237979	0	0.000749887	0	0	20120921		97.2	2012Q3			0.078
0	0	-0.003704905	0	0	0	0	0	0	0	0	0	0	0	0	0	2.07E-08	0	0	0	0	0	-1.06E-05	0	0	0	0	-0.001927779	0	0	20120922		97.2	2012Q3			0.078
0	-3.44E-08	0	0	0	2.36E-08	2.03E-08	0	-2.63E-08	0	0	0	0	0	0	0	0	0	0	0	0	0	0	0	0	0	0	0.001294617	0	0	20120923		97.2	2012Q3			0.078
0	0	0	0	0	7.40E-09	0	0	0	0	0	0	0	0	0	-9.63E-09	0	0	0	0	0	-1.20E-08	-0.000188509	0	0	-0.000137975	0	0.001143358	0	0	20120924		97.2	2012Q3			0.078
0	0	0	0	0	0	-1.09E-08	0	8.31E-09	0	-7.48E-07	0.006085191	0	-7.59E-09	0	0	8.31E-09	0	0	0.01321345	0	0	0	5.20E-06	0	0	0	0.000213154	0	0	20120925		97.2	2012Q3			0.078
-0.001998442	-1.42E-08	0	0	0	1.09E-08	0	0	0	0	0	0	0	0	0	0	0	0	0	0.016300774	0	0	0	0	-0.006136101	0	0	0	0	0	20120926		97.2	2012Q3			0.078
-0.000785397	0	0	0	0	-2.94E-08	0	0	0	0	0	-0.004051567	0	0	0.014384898	0	0	0	0	0	0	0	0	0	0	0	0	9.78E-05	0	0	20120927		97.2	2012Q3			0.078
0	0	0	-8.71E-09	0	0	-1.14E-08	0	0	0	0	-0.005186299	0	0	0	0	1.93E-08	0	0	0	0	7.26E-05	4.22E-05	0	0	0	0	1.61E-05	-8.31E-09	0	20120928		97.2	2012Q3			0.078
0	0	0	0	0	1.43E-08	-1.28E-08	0	0	0	0	0	-1.01E-08	1.22E-08	0	0	0	0	0	0.006301736	0	0	0	0	-0.00138862	0	0	-6.52E-05	0	0	20120929		97.2	2012Q3			0.078
0.00018499	2.35E-08	0	2.25E-08	0	0	0	0	0	0	-2.07E-08	0	0	4.70E-08	0.00046065	-2.15E-08	0	-0.003142454	0	0	0	0	0	0.000341217	0.002280996	0	0	1.56E-05	0	0	20120930	97.2	97.2	2012Q3	0.078	0.079	0.078
-1.30E-05	0	0	0	0	0	0	0	0	0	0	0.016823737	0	0	0	0	0.000204354	-0.002953101	0	0	0	0	0	0	0	0	0	0	0	0	20121001		97.6	2012Q4			0.079
0	0	0	0	-1.45E-07	0	-9.03E-08	-1.45E-07	0	-2.68E-08	-6.57E-08	0	0	0	0	0	-4.01E-08	0	-1.45E-07	-0.008907438	0	0	0	0	-0.004345129	0	-1.45E-07	6.63E-05	0	-1.45E-07	20121002		97.6	2012Q4			0.079
0	0	0	0	0	-1.17E-07	0	0	0	-4.63E-05	0	0	0	0	0	0	0	0	0	0	0	0	3.01E-08	0	0	-8.09E-08	0	0	0	0	20121003		97.6	2012Q4			0.079
0.00014631	6.06E-09	0	0	0	0	0	0	0	-0.000395434	0	0	0	0	0	0	0	0	0	0	0	0	0.000638404	0	0	0	0	0.000105357	0	0	20121004		97.6	2012Q4			0.079
0	0	0	0	0	0	0	0	0	-0.000107784	3.02E-08	-0.013991557	0	0	0	0	0	0	0	0	0	0	-2.81E-08	2.91E-08	0	0	0	-3.14E-08	0	0	20121005		97.6	2012Q4			0.079
-0.000164212	0	0	0	0	7.61E-08	0	0	0	0	0	0	0	0	0	0	0	0	0	0	0	0	0	0	-0.00296467	0	0	2.31E-08	0	0	20121006		97.6	2012Q4			0.079
0	0	-0.005846281	0	0	0	0	0	0	0	0	0.015476845	0	-1.70E-07	0	0	5.90E-08	-0.001738064	0	-0.015645641	0	0	0	0	0	0	0	0	4.28E-05	0	20121007		97.6	2012Q4			0.079
0	0	0	-9.16E-09	0	-1.99E-08	0	0	0	0	0	0	0	9.95E-09	6.33E-05	0	0	0	0	0.007724274	0	0	0	-1.76E-08	0	0	0	-1.68E-05	0	0	20121008		97.6	2012Q4			0.079
0	0	0	0	0	0	0	0	0	0	0	-0.017870293	0	0	0	0	0	0	0	0	0	9.78E-05	0	0	0.000470518	0	0	-8.06E-06	0	0	20121009		97.6	2012Q4			0.079
0	0	0	0	0	0	0	0	1.78E-08	0	6.25E-09	0.003406009	5.62E-05	0	0	0	0	0	0	0	0	0	0	0	0	-1.51E-05	0	-0.000924656	0	0	20121010		97.6	2012Q4			0.079
0	7.85E-09	0	0	0	0	-9.42E-09	0	0	0	0	-0.002294676	0	0	0	0	0	0	0	0	0	-8.86E-07	5.65E-05	0	0	1.19E-05	0	0	0	0	20121011		97.6	2012Q4			0.079
0	0	0	9.96E-09	0	0	1.99E-08	0	-9.96E-09	0	0	0	-9.05E-09	0	0	0	0	0	0	0	0	8.28E-06	-7.12E-05	0	-0.002116785	-8.04E-06	0	0.00044446	0	0	20121012		97.6	2012Q4			0.079
0	2.22E-08	-0.033990915	2.22E-08	0	0	0	0	0	0	0	0	0	0	-3.75E-05	0	0	0	0	0	0	0	0	0	0	0	0	-0.000976001	0	0	20121013		97.6	2012Q4			0.079
0	0	0	0	0	-2.24E-08	-2.45E-08	0	0	0	0	0	-2.34E-08	0	0	0	0	0	0	0	0	0	0	0	0.004574615	0	0	0.000989044	-0.000705878	0	20121014		97.6	2012Q4			0.079
0.005540339	0	-0.02264575	0	0	8.40E-09	0	0	0	0	0	0.002232739	0	0	0	0	0	0	0	0	0	-2.28E-05	0	0	0	0	0	0.000121996	0	0	20121015		97.6	2012Q4			0.079
0	0	0	0	-1.57E-08	0	0	0	0	0	0	0	0	1.89E-08	5.83E-05	0	1.89E-08	0	0	0	0	0	0	0	0	0	0	0.000110812	-0.001077297	0	20121016		97.6	2012Q4			0.079
0.003979658	0	-0.009644762	0	0	0	0	0	0	0	0	0	3.23E-07	0	0	0	-8.27E-09	0	0	0	0	0	0	0	0	-2.35E-05	0	-6.52E-05	-0.00115419	0	20121017		97.6	2012Q4			0.079
0	0	-0.009229889	0	0	0	0	0	0	0	0	0	0	0	0.000462394	-9.19E-09	0	0	0	0.009876159	6.13E-08	0	1.11E-05	0	0	0	0	0	0	0	20121018		97.6	2012Q4			0.079
0	1.06E-08	0	0	0	0	0	0	0	-0.000137526	0	0	-4.46E-05	8.97E-09	0	0	1.38E-08	0	0	0	0	0	1.92E-05	-2.67E-06	0	0	0	0.000396172	0	0	20121019		97.6	2012Q4			0.079
0	-1.94E-08	0	0	0	1.77E-08	0	0	0	0	0	0	0	0	-0.000476283	0	0	0.012218327	0	0	0	0	0	0	0.00309184	1.80E-05	0	0.000293524	0	0	20121020		97.6	2012Q4			0.079
-0.005240163	4.22E-08	0	0	0	-2.90E-08	2.58E-08	0	0	0	0	-0.002785335	0	0	0	0	0	0	0	0	0	0	0	0	0	0	0	-0.000114982	0	0	20121021		97.6	2012Q4			0.079
0.011999949	0	0	8.38E-09	0	-8.73E-09	0	0	0	0	9.11E-09	0	0	-2.20E-08	0	-1.61E-08	9.82E-05	0.00585707	0	0	0	0	0	0	-0.002150617	0	0	0.000592332	0	0	20121022		97.6	2012Q4			0.079
-0.005971432	0	-0.014420117	0	0	0	0	0	0	0	5.96E-09	0	0	0	0	1.49E-08	0	0	0	0	0	0	5.57E-05	0	0	0	0	7.02E-05	0	0	20121023		97.6	2012Q4			0.079
0	0	0	6.58E-09	0	-9.01E-09	0	0	0	4.18E-06	0	0.000372943	1.88E-06	0	0	0	0	0	0	0	0	0	0	4.92E-05	0	0	0	0	0	0	20121024		97.6	2012Q4			0.079
0	0	-0.016572365	0	0	0	0	0	-9.54E-09	-1.27E-06	0	-0.000506654	0	0	0	0	8.24E-09	0	0	0	0	-4.46E-05	0	0	0	0	0	3.38E-05	0	0	20121025		97.6	2012Q4			0.079
0	0	0	0	0	0	-1.23E-08	0	0	0	6.96E-07	0	0	0	0	0	1.54E-08	0	0	0	0	-0.003439541	0	0	-0.007726361	0	0	-0.000116976	0	0	20121026		97.6	2012Q4			0.079
0	0	-0.009927549	0	0	0	0	0	0	0	0	0	0	-3.62E-08	0	0	1.65E-08	0	0	0	0	-0.001181573	0	0	0.00546669	0	0	0	0	0	20121027		97.6	2012Q4			0.079
0	0	0	1.78E-08	0	0	0	0	0	0	1.85E-08	0	0	2.98E-08	0	0	0	-0.005627978	0	0	1.59E-08	-0.001092522	0	0	0	0	0	0	0	0	20121028		97.6	2012Q4			0.079
-0.000792504	0	0	0	-7.42E-09	0	0	0	0	0	0	0	0	0	0	0	0	0	0	0	0	8.41E-05	0	0	0	2.19E-05	0	-8.45E-05	0	0	20121029		97.6	2012Q4			0.079
0	0	-0.014058863	0	0	-9.91E-09	0	0	0	0	0	0	0	0	0	7.43E-09	0	0	0	0	0	0	0	0	0	0	0	0.000571651	0	0	20121030		97.6	2012Q4			0.079
0	0	0	-8.34E-09	0	0	0	0	0	0	0	-0.00016005	0	0	0	3.99E-08	0	0	0	0	0	0	0.000126552	0	0	-0.000497208	0	-0.000207051	0	0	20121031	97.6	97.6	2012Q4			0.079
0	0	-0.039468967	0	0	7.89E-09	0	0	0	0	0	0	0	0	-0.001833428	0	0	0	0	0.007291412	0	0.004230426	0	0	0	0	0	0.001142141	0	0	20121101		98.2	2012Q4			0.079
0	0	0	0	0	0	3.78E-08	0	0	0	1.44E-08	0	0	-8.56E-09	0	0	0	0	0	0	0	0.003349161	5.97E-05	0	0	0	0	3.41E-05	8.17E-09	0	20121102		98.2	2012Q4			0.079
0	0	0	0	0	0	0	0	0	0	-1.76E-08	0	0	0	0.00030713	0	2.59E-08	0	0	0.006207898	0	0.002800068	0	0	0	0	0	-0.000193529	0	0	20121103		98.2	2012Q4			0.079
0	0	0	0	0	0	0	0	0	0	0	0	0	0	0.000186792	0	0	0	0	0	0	0	-9.41E-06	1.96E-08	-0.010740873	0	0	0.005302973	0	0	20121104		98.2	2012Q4			0.079
0.00081193	0	0	0	0	0	0	0	0	0	0	0	0	0	0	0	0	0	0	0	0	-0.000974725	0	9.95E-09	0	0	0	-0.00101546	0	0	20121105		98.2	2012Q4			0.079
-0.000953361	0	0	0	0	0	0	0	0	8.37E-09	0	7.22E-05	-1.79E-05	0	-0.005582812	-1.83E-08	0	0	0	0	0	0	3.21E-05	7.13E-09	0	0	0	0	-1.07E-08	0	20121106		98.2	2012Q4			0.079
0	0	0	7.47E-09	0	0	0	0	0	0	0	0.000257699	0	0	0	0	2.20E-08	0	0	0	0	-0.00055934	0	0	0	0	0	0.000618726	0	0	20121107		98.2	2012Q4			0.079
0	9.06E-09	0	0	0	0	0	0	-9.06E-09	0	0	0	1.53E-08	0	0	-8.30E-09	1.59E-08	0.008983952	0	0	0	0	-1.45E-05	3.88E-05	0	0	0	0	0	0	20121108		98.2	2012Q4			0.079
-0.000291272	0	0	4.00E-08	0	0	0	0	0	0	0	0	0	-1.11E-08	-0.000882408	0	0	-0.008762616	0	-0.023352165	0	0	0	0	0	0	0	0.002111604	-9.10E-09	0	20121109		98.2	2012Q4			0.079
0	0	0	0	0	0	0	0	0	-0.000513504	0	0	0	-1.97E-08	5.21E-05	0	0	0	0	0	0	0	0	0	0	0	0	0.00495458	0	0	20121110		98.2	2012Q4			0.079
0	0	0	-2.25E-08	0	0	0	0	0	0	0	0.001287538	0	0	0	0	0	0.010624581	0	-0.007042828	0	0	0	0	0	0	0	0	3.15E-08	0	20121111		98.2	2012Q4			0.079
0	0	0	0	1.29E-08	0	0	0	0	0	0	0	1.15E-08	0	0	0	5.88E-06	0	0	0	0	0.000530107	0	0	-0.001663672	0	0	0	-1.10E-08	0	20121112		98.2	2012Q4			0.079
0	0	0.003065021	0	0	0	0	0	0	0	0	0	0	0	0	-1.17E-08	2.73E-05	-0.007778496	0	0.002645827	0	-0.000248508	0	9.07E-05	0.000544703	0	0	0	0	0	20121113		98.2	2012Q4			0.079
0	0	0	-9.22E-09	0	0	0	0	0	0	7.84E-05	0	0	0	0	0	0	-0.007917288	0	0	0	0	0	0	0	-0.000131417	0	0.00078066	0	0	20121114		98.2	2012Q4			0.079
0	0	0	0	0	0	0	0	0	0	4.85E-06	3.86E-05	0	0	0	0	0	0	0	0	0	0	0	0	0	0	0	0.001096248	0	0	20121115		98.2	2012Q4			0.079
0.005959438	0	0	0	0	0	0	0	0	0	7.83E-09	9.39E-05	0	0	0	1.01E-08	1.92E-08	0	0	0	0	-0.000480774	0	0	0	0	0	0	0	0	20121116		98.2	2012Q4			0.079
0	0	0	0	0	0	-1.99E-08	0	1.90E-08	0	0	0	0	0	0	0	0	0	0	0	0	0	0	0	0	0	0	0.002167025	0	0	20121117		98.2	2012Q4			0.079
0	0	0	0	0	-2.12E-08	0	0	-2.42E-08	-0.000119777	0	0	0	0	0	0	0	0	0	0	0	0	0	0	0	-0.00216897	0	0	0	0	20121118		98.2	2012Q4			0.079
0	2.01E-05	0	0	0	0	0	0	0	0	0	0	0	-9.32E-09	0	0	0	0.010059659	0	0	0	0	0	0	0	0	0	0	0	0	20121119		98.2	2012Q4			0.079
-0.002235828	0	0	0	0	0	-2.98E-08	0	-1.79E-08	0	0	0	0	0	0	-2.82E-08	8.93E-09	0.010587047	0	0	0	0	0	0	0	0.000456971	0	0.001380478	0	0	20121120		98.2	2012Q4			0.079
-0.0023644	0	0.008018549	0	-6.90E-09	0	0	0	0	0	0	0	0	0	0	0	8.63E-09	0	0	0	0	0	0	0	-0.000572479	0	0	0.000707277	0	0	20121121		98.2	2012Q4			0.079
-0.004172996	0	0.008324497	0	1.84E-08	0	0	0	0	0	1.14E-06	0	0	0	0	0	3.21E-06	0	0	0	0	0	0	0	0.000404844	-4.82E-05	0	0.000437158	0	0	20121122		98.2	2012Q4			0.079
0	0	0	0	-6.26E-09	-2.63E-08	0	0	-2.50E-08	0	0	0	0	0	0	0	6.80E-05	0	0	0	0	-0.00186358	-7.71E-05	0	0	0	0	0.000569313	0	0	20121123		98.2	2012Q4			0.079
-0.013368906	0	0	0	0	-1.86E-08	0	0	-1.63E-08	-1.63E-08	0	0	0	0	0	0	4.34E-08	0	0	0.006086989	0	0	0	0	0	0	0	-0.000531101	0	0	20121124		98.2	2012Q4			0.079
0	0	-0.01104212	0	0	0	0	0	0	0	0	0	0	-3.05E-08	0	0	3.05E-08	0	0	-0.003406139	0	0	0	0	0	0	0	0.000860632	0	0	20121125		98.2	2012Q4			0.079
0	0	0	0	0	0	-7.55E-09	0	0	0	0	0	-7.01E-09	0	0	0	-1.85E-05	0	0	0	0	0	0	0	0	0	0	0	0	0	20121126		98.2	2012Q4			0.079
-0.004073687	-9.17E-09	0	0	0	8.69E-09	-8.69E-09	0	0	-5.69E-09	-1.91E-08	0	0	0	-0.006501945	0	0	0	0	0	0	-0.000870355	-3.68E-05	0	0	-2.15E-05	0	-0.000259907	0	0	20121127		98.2	2012Q4			0.079
0	0	0	0	0	0	0	0	-1.65E-08	0	0	0	0	0	0	0	0	0	0	0	0	0.001043082	0	0	0	0	0	0.000127341	0	0	20121128		98.2	2012Q4			0.079
0	0	0	0	0	-3.14E-06	0	0	0	0	0	0	0	-9.68E-09	0	0	-9.68E-09	0	0	-0.005696103	0	0	-1.72E-05	0.000276102	0	9.28E-05	0	0.000181029	0	0	20121129		98.2	2012Q4			0.079
0.001673768	-8.14E-09	-0.016902995	0	0	0	0	0	0	0	0	1.43E-05	0	0	0	0	0	0.005780996	0	0	0	0	0	0	0.000772246	0	0	0.001343776	0	0	20121130	98.2	98.2	2012Q4			0.079
0	0	0	0	0	0	0	0	0	-4.03E-08	0	0	0	0	-0.000993382	2.88E-08	-1.75E-08	0	0	0	0	0.003740414	0	3.36E-08	0	0	0	0.004070412	0	0	20121201		98.3	2012Q4			0.079
-0.002082421	0	-0.009333729	0	0	-2.61E-08	4.09E-08	0	0	0	0	0	-2.86E-05	0	0	-4.71E-08	-2.48E-08	0	0	0	0	0.003573128	-1.81E-08	0	-0.007979408	4.12E-05	0	0.001262713	0	0	20121202		98.3	2012Q4			0.079
0.002106905	-1.54E-08	0	0	0	1.39E-08	0	0	0	0	0	0	0	0	-0.000596777	0	0	0	0	0	0	-0.003587972	0	0	0	0	0	0.001109431	0	0	20121203		98.3	2012Q4			0.079
0	0	0	0	-3.03E-08	0	0	0	0	0	0	0	0	0	0.00057931	-1.04E-08	0	0	0	0	0	0	0	0	0	8.46E-05	0	-0.00041819	0	0	20121204		98.3	2012Q4			0.079
0	0	0	0	0	0	0	0	0	-2.25E-05	0	0	0	-7.33E-09	0.000632075	0	1.98E-08	0	0	0	0	0	0	0	0	0	0	0.0003323	0	0	20121205		98.3	2012Q4			0.079
0	0	0	0	0	0	0	0	0	0	0	0	0	0	-0.000488065	1.34E-08	0	0	0	-0.005875429	0	0	1.98E-05	-1.13E-05	0	0	0	0.000362034	0	0	20121206		98.3	2012Q4			0.079
0	-7.94E-09	0.011059919	0	9.92E-09	-1.04E-08	0	0	0	0	0	0	0	0	0	0	8.27E-09	0	0	0	0	0.001747603	0	0	0	0	0	-0.000154678	0	0	20121207		98.3	2012Q4			0.079
-0.002958452	0	0	0	5.25E-08	1.83E-08	0	0	0	0	0	0	-2.80E-08	0	-0.000974112	-1.91E-08	0	0	0	-0.013811245	0	0	0	0	0	0	0	0.001532519	0	0	20121208		98.3	2012Q4			0.079
-0.004118202	0	0.006687026	0	0	0	0	0	0	0.000151776	0	0	0	-2.52E-08	-7.68E-06	0	-7.98E-08	0	0	0	0	0	0	0	0	0	0	0.001563875	0	0	20121209		98.3	2012Q4			0.079
0	0	-0.0116996	2.53E-08	0	0	-8.73E-09	0	0	-3.09E-05	0	0	0	1.44E-08	0	2.87E-08	0	0.005238379	0	0	0	0	5.62E-05	0	0	0	0	0.001205417	0	0	20121210		98.3	2012Q4			0.079
0	-8.37E-09	-0.055710033	1.16E-08	0	9.51E-09	0	0	0	0	0	0	9.10E-09	0	0	0	-1.16E-08	-0.004851021	0	0	0	0	0	7.75E-09	0	0	0	0	0	0	20121211		98.3	2012Q4			0.079
0	0	0	0	0	0	0	0	0	0	0	0	-1.22E-05	0	0	-9.84E-09	0	0.004736306	0	0	0	-0.003058324	0	-6.69E-09	0	-0.001704721	0	0.000740274	0	0	20121212		98.3	2012Q4			0.079
0	0	0	0	1.24E-08	0	0	5.80E-08	0	0	0	-1.24E-08	0	0	0	0	-1.93E-08	0	5.80E-08	0	0	0.005652256	0	0	0.000755827	0	5.80E-08	0	0	5.80E-08	20121213		98.3	2012Q4			0.079
0	0	0	0	0	0	0	0	-7.61E-09	0	0	0	0	0	2.87E-05	0	2.63E-08	0	0	0.017381268	0	0	0	0	0	0	0	0.001164031	0	0	20121214		98.3	2012Q4			0.079
0	0	0	0	0	-6.57E-08	-2.19E-08	0	-1.88E-08	0	0	0	0	0	0	0	0	0	0	-0.009507382	0	0	-3.28E-06	0	0	0	0	-0.000429021	0	0	20121215		98.3	2012Q4			0.079
0	0	0	0	0	0	0	0	0	0	1.77E-08	0	0	0	0	0	0	0.004031466	0	0	0	0	0	0	-0.003463415	0	0	0.000500234	0	0	20121216		98.3	2012Q4			0.079
0	0	0.002505846	0	0	0	0	0	0	8.60E-05	0	-8.49E-09	0	0	0	0	4.88E-08	0	0	0	0	0.003535413	0	0	0	0	0	0.000910849	0	0	20121217		98.3	2012Q4			0.079
0	-9.64E-09	0	0	0	0	0	0	0	0	0	0	0	0	0	0	0	0	0	0.008326045	0	0	0	0	-0.000447103	0	0	0	0	0	20121218		98.3	2012Q4			0.079
0	0	0	9.66E-09	0	-1.06E-08	1.01E-08	0	0	0	0	0	0.001976592	0	0	3.35E-08	-1.33E-08	0	0	0	0	0	0	0	-0.000267203	0	0	0.000511816	0	0	20121219		98.3	2012Q4			0.079
0	1.17E-08	0	0	0	0	-6.77E-09	0	0	0	0	0	0	0	0	0	0	0	0	-0.01557676	0	0	-1.66E-05	0	0	0	0	0	0	0	20121220		98.3	2012Q4			0.079
0.001722444	0	-0.016258543	0	0	9.09E-09	0	0	0	0	0	0	0	0	0	0	0	0	0	-0.015322504	0	0	0	0	-0.000343658	0.002751629	0	0	0	0	20121221		98.3	2012Q4			0.079
-0.005742334	0	-0.005994546	0	0	-6.06E-08	0	0	0	-1.68E-08	0	0	0	0	0	-2.69E-08	-1.76E-08	0	0	0	0	0	0	-3.23E-08	0	0	0	0.000260682	0	0	20121222		98.3	2012Q4			0.079
0	0	0	0	0	0	0	0	0	0	0	2.90E-05	0	3.32E-08	0	-2.93E-08	0	0	0	-0.004971504	0	0	0	0	0	0	0	-0.001305399	0	0	20121223		98.3	2012Q4			0.079
0	0	0	9.01E-09	0	0	0	0	0	0	0	1.04E-08	0	0	0	0	0	0	0	0	0	0	0	1.36E-05	0	0	0	0.000385029	0	0	20121224		98.3	2012Q4			0.079
-0.005921374	-7.29E-09	-0.016930714	0	0	0	0	0	0	0	6.03E-09	0	6.17E-08	0	-5.14E-05	0	1.09E-08	0	0	0	0	-0.006236449	0	0	0	0	0	0	0	0	20121225		98.3	2012Q4			0.079
-0.005282442	0	0	0	0	0	0	0	0	0	0	0	0	0	0	0	-8.34E-09	0	0	0	0	0.012940211	-7.34E-09	0	0	-1.17E-05	0	4.08E-05	0	0	20121226		98.3	2012Q4			0.079
0	0	0	0	0	0	0	0	0	-8.62E-09	0	0	-0.001951386	-8.24E-09	0	0	-7.90E-09	0	0	-0.00965508	0	-0.005943707	-7.58E-09	0	0	0.000226495	0	0	0	0	20121227		98.3	2012Q4			0.079
0	2.85E-08	0	0	0	0	0	0	0	0	0	3.15E-08	0	0	0	0	0	0	0	0	0	0.005751836	0	0	0	0	0	0	-7.40E-09	0	20121228		98.3	2012Q4			0.079
0	0	0	0	0	0	-2.44E-08	0	-1.56E-08	0	0	0	0	0	0	4.12E-08	0	0	0	0	0	0.009965886	0	0	0	0	0	0.001093885	0	0	20121229		98.3	2012Q4			0.079
-0.002938016	5.35E-08	0	0	0	0	0	0	-3.03E-08	0	0	0	0	0	0	5.06E-08	0	0	0	0	0	0	0	1.98E-08	-0.003963664	0	0	0.000472582	0	0	20121230		98.3	2012Q4			0.079
0	2.95E-09	0	0	0	0	0	0	0	0	0	0	0	9.07E-09	0	0	0	-0.008149223	0	0	0	0.01123042	-9.13E-06	0	0	-0.000183663	0	-0.001409507	0	0	20121231	98.3	98.3	2012Q4	0.079	0.078	0.079
0.000151524	0	0	0	0	0	0	0	0	0	2.75E-08	0	0	0	0	0	0	0	0	-0.004721989	0	-0.015852891	0	0	0	0	0	-0.00053223	0	0	20130101		100.1	2013Q1			0.079
0	0	0	0	0	0	0	0	0	0	0	0	0	0	0	3.46E-08	3.03E-05	-0.002544582	0	0	0	-0.015588565	-8.02E-08	0	-0.000724415	0	0	0.000467228	0	0	20130102		100.1	2013Q1			0.079
-7.82E-05	0	0	0	0	0	0	0	0	0	0	0	2.58E-08	2.46E-08	0	0	0.000249202	0	0	0	3.01E-08	0	0	5.70E-08	0	0	0	0.000220133	0	0	20130103		100.1	2013Q1			0.079
0	0	0	-8.11E-06	0	-1.17E-08	0	0	0	0	0	0	0	0	0	2.75E-08	0	-0.003348216	0	0	0	0	0	5.78E-07	0	0	0	-0.00056913	0	0	20130104		100.1	2013Q1			0.079
0	-1.44E-08	0	0	7.07E-10	-2.61E-08	0	0	0	1.88E-05	0	0	0	0	0	0	0	0	0	0	0	0	0	0	-0.000447906	0	0	0.000163867	0	0	20130105		100.1	2013Q1			0.079
0	-1.49E-08	0	0	0	0	0	0	0	0	0	2.18E-05	3.00E-05	0	0	0	0	-0.002474529	0	0	0	0	0	0.000250323	0	0	0	-0.000294978	-1.35E-08	0	20130106		100.1	2013Q1			0.079
0	1.06E-08	-0.041240701	0	0	0	0	0	0	0	8.83E-09	0	0	0	0	0	0	0	0	0	0	0	0	0	0	-0.00094277	0	-0.000395975	0	0	20130107		100.1	2013Q1			0.079
0	0	0	0	-9.06E-09	0	0	0	0	0	0	0	0	0	0	0	0.000218614	0	0	0	0	-0.012281571	0	0	0	0	0	0	0	0	20130108		100.1	2013Q1			0.079
-0.001942424	0	0	7.09E-09	0	0	0	0	0	0	0	0	0	-1.67E-08	0	0	0.000322124	0	0	0	0	-0.012111664	0	0	0	0	0	0	0	0	20130109		100.1	2013Q1			0.079
0	1.13E-08	0	0	0	-2.66E-08	9.71E-09	0	0	0	0	0	0	0	0	0	0	0	0	0	0	-0.011017687	0	-0.000919761	0	0	0	-2.95E-05	0	0	20130110		100.1	2013Q1			0.079
0.000237689	0	0	0	0	0	-1.10E-08	0	0	-3.91E-05	0	0	6.36E-05	0	0	0	0.00060901	0	0	0	0	-0.012420175	0	0	0	0	0	1.17E-05	-1.72E-08	0	20130111		100.1	2013Q1			0.079
-0.000618417	0	0.007510666	-2.78E-08	0	0	0	0	0	-0.000978877	-2.12E-08	0	-1.71E-08	0	0	0	-0.00056889	0	0	0	0	-0.021933063	0	0	0	-0.000186739	0	-0.000260278	0	0	20130112		100.1	2013Q1			0.079
0	0	0	0	0	0	0	0	0	0	0	0.000995139	0	0	0	0	0	0	0	0	0	-0.017452039	0	0	0	0	0	-0.000208166	0	0	20130113		100.1	2013Q1			0.079
0	0	0	0	0	-1.18E-08	0	0	-6.74E-08	0	0	0	0	0	0	0	0	-0.0017264	0	0	0	0	0	0	0	0	0	0	0	0	20130114		100.1	2013Q1			0.079
-0.000192441	0	0	0	-1.34E-08	9.35E-09	0	0	0	-5.90E-05	0	0	0	-2.72E-07	0	0	-0.000283118	0	0	0	0	0	-3.14E-05	0	0	0	0	0	0	0	20130115		100.1	2013Q1			0.079
0.001862096	0	0	0	0	-2.07E-08	0	0	0	-3.73E-05	0	0	0	1.20E-08	0	0	0.000979509	0	0	0.007163958	0	-0.014845423	0	0	0	0	0	-8.16E-05	0	0	20130116		100.1	2013Q1			0.079
-0.000358724	0	0	0	0	-2.52E-08	0	0	0	2.07E-08	1.03E-08	0	0	1.26E-08	0	0	-0.001553942	0	0	0	0	0	2.35E-08	0	0	4.56E-06	0	3.29E-05	0	0	20130117		100.1	2013Q1			0.079
0	-1.14E-08	-0.012196649	0	0	0	0	0	1.09E-08	0	0	0	0	0	0	0	0.000757576	0	0	0.013912753	0	0.006526219	0	0	1.16E-05	0	0	3.91E-05	0	0	20130118		100.1	2013Q1			0.079
0	0	-0.014635466	1.99E-08	0	0	0	0	0	0	6.64E-05	1.91E-08	0	2.99E-08	0	1.99E-08	-0.000300229	0	0	0	0	0	0	0	0	0	0	0	0	0	20130119		100.1	2013Q1			0.079
0	0	-0.007171386	0	0	0	0	0	0	0	0	-2.26E-05	0	0	0	2.43E-08	0	0	0	0	0	0	0	0.000227949	0	-9.18E-05	0	0.00082795	0	0	20130120		100.1	2013Q1			0.079
-0.00030064	-1.01E-08	0.014391219	0	0	1.10E-08	0	0	0	0	0	-1.01E-08	0	1.16E-08	0	0	-0.00103574	0	0	0	0	-0.014975155	0	0	0	-1.04E-05	0	0.00012852	0	0	20130121		100.1	2013Q1			0.079
-0.000144075	-1.22E-08	-0.013513325	0	-1.04E-08	0	0	0	9.03E-09	0	0	0	0	0	0	8.65E-09	-0.00068149	0	0	0	0	-0.008546267	0	0	0	5.15E-05	0	1.51E-05	0	0	20130122		100.1	2013Q1			0.079
0	1.05E-08	0	0	0	0	0	0	0	0	0	0	0.00185088	0	1.55E-07	0	0.001474963	0	0	0.003837207	0	0	0	-0.002096828	0	0	0	-0.000235679	0	0	20130123		100.1	2013Q1			0.079
0	0	0	0	0	-2.68E-08	0	0	0	0	0	0	-0.001452196	0	0	0	0	0	0	-0.003355138	0	0	0	0.003988954	0	0	0	0	-8.50E-06	0	20130124		100.1	2013Q1			0.079
0	0	0	0	0	0	0	0	0	0	0	0	-5.51E-05	0	0	0	0	0	0	0	0	0.01259416	0	0	-0.002248289	0	0	2.63E-05	0	0	20130125		100.1	2013Q1			0.079
0	0	-0.028841362	0	0	-7.84E-08	1.94E-08	0	0	-1.94E-08	0	6.39E-05	0	0	-5.43E-08	0	0	0	0	0	-2.72E-08	0	1.47E-05	0	0	0	0	0	0	0	20130126		100.1	2013Q1			0.079
0	0	0	0	0	-2.58E-08	0	0	1.96E-08	0	0	0	0	-2.34E-08	0	-2.89E-08	0	0	0	0	0	-0.024520719	0	0	0	0.000131493	0	0	0	0	20130127		100.1	2013Q1			0.079
-5.23E-05	0	0	0	0	1.03E-08	0	0	0	0	0	0	0	0	0	0	0.001496634	0.000621659	0	0	0	0.008653799	-6.85E-09	0	0	0	0	5.90E-05	0	0	20130128		100.1	2013Q1			0.079
0	1.00E-08	-0.013243579	0	0	0	0	5.51E-08	0	0	0	0	0	-9.59E-09	0	0	0.001537278	0	5.51E-08	0	0	0.013498853	0	0.001560924	6.35E-05	0	5.51E-08	1.50E-05	0	5.51E-08	20130129		100.1	2013Q1			0.079
0	0	-0.020331715	0	0	1.29E-08	0	0	0	0	0	0	0	0	0.000338243	0	0	0	0	0	0	-0.00949076	0	0	0	0	0	0.000496488	0	0	20130130		100.1	2013Q1			0.079
0	0	-0.015076812	0	-1.07E-08	0	0	0	0	0	0	0	0	0	0	0	-0.002160933	0	0	0	0	0	-2.19E-06	0	0	0	0	0	0	0	20130131	100.1	100.1	2013Q1			0.079
0	-8.24E-09	0	0	0	-1.13E-05	0	0	0	-8.96E-09	0	0	0	0	0	0	0	0	0	0	0	0	-7.93E-09	-0.001234201	0	0	0	0.000698437	0	0	20130201		97.4	2013Q1			0.079
0	0	0.009601891	0	0	0	0	0	0	0	0	-2.39E-05	3.56E-08	-4.41E-08	0	0	0	0	0	0	0	0	0	0	-0.000187163	0	0	0.000278061	-2.00E-05	0	20130202		97.4	2013Q1			0.079
-0.000266827	0	0.00960691	0	0	-6.72E-08	0	0	0	0	-3.88E-08	0	0	2.65E-08	0	0	0	0	0	0	0	0	2.24E-08	0	0	0	0	-0.001192519	0	0	20130203		97.4	2013Q1			0.079
0	1.22E-08	0	1.11E-08	0	1.35E-08	0	0	0	0	0	0	0	0	0	1.28E-08	0.002875492	0	0	0	0	0	0	0	0	0.000188785	0	-0.000217028	0	0	20130204		97.4	2013Q1			0.079
0	0	0	0	0	0	0	0	0	0	0	0	0	0	0	0	0.004572414	0	0	0	0	0	0	1.00E-05	0	1.34E-06	0	0	0	0	20130205		97.4	2013Q1			0.079
0	-1.12E-08	0	1.03E-08	0	0	0	0	0	0	0	0	0	0	0	0	0	0	0	0	0	0	0	0	0	2.12E-05	0	0	0	0	20130206		97.4	2013Q1			0.079
0	0	0	0	0	0	0	0	0	0	0	0	0	0	0	0	0.004690492	0	0	0	0	0	0	0	-2.51E-08	0	0	0	0	0	20130207		97.4	2013Q1			0.079
0	0	0	1.33E-08	0	-1.19E-08	-2.77E-08	0	-5.55E-08	0	0	0	-2.56E-08	0	2.38E-08	0	0.006055824	0	0	0	0	-0.010601577	0	1.23E-08	0	-9.64E-06	0	-0.001434343	0	0	20130208		97.4	2013Q1			0.079
-3.41E-05	0	-0.010189735	0	0	1.79E-07	-3.88E-08	0	0	-7.15E-08	2.88E-08	0	4.70E-08	4.96E-08	0	0	0	0	0	0	0	0.022664119	0	-4.70E-08	0.000396084	0	0	-4.25E-08	0	0	20130209		97.4	2013Q1			0.079
0	0	0	0	0	0	0	0	0	0	0	0	0	-6.08E-08	0	4.34E-08	0.016511121	0	0	0	0	0	0	5.53E-08	0	0	0	3.74E-07	0	0	20130210		97.4	2013Q1			0.079
0	5.16E-08	0	0	0	0	0	0	-6.14E-08	0.000126564	0	0	0	-5.61E-08	4.60E-08	0	0.013695128	0	0	-0.000293505	0	0	-1.43E-07	6.45E-08	0	0	0	0	0	0	20130211		97.4	2013Q1			0.079
-1.25E-07	-6.26E-08	0	0	0	0	0	0	0	-1.08E-07	0	0	0	0	0	0	0	0	0	0	0	0	-4.57E-08	5.94E-08	0	0	0	-0.000954064	0	0	20130212		97.4	2013Q1			0.079
0	0	0.006516177	0	0	0	5.86E-08	0	0	0	0	0	4.73E-08	5.86E-08	-5.86E-08	0	0	0	0	0	0	0	-5.86E-08	0	0	0	0	0.000901092	0	0	20130213		97.4	2013Q1			0.079
-1.37E-07	0	0	0	0	1.14E-06	0	0	0	0	4.58E-08	0	0	0	-4.03E-08	0	0.018399239	0	0	0	0	-0.007951611	0	0	-0.000128092	0	0	-9.65E-05	0	0	20130214		97.4	2013Q1			0.079
0	5.48E-08	0	-4.90E-08	0	0	0	0	0	0	0	0	-5.18E-08	-2.10E-05	5.48E-08	-9.81E-08	0.010199272	0	0	-0.00478381	0	0.005754565	0	0	0	0	0	-0.000178449	0	0	20130215		97.4	2013Q1			0.079
0	0	-0.024822973	0	0	0	0	0	3.66E-08	0	0	0	0	0	2.09E-08	0	-0.016957801	0	0	0	0	0	0	0	0	0	0	-1.66E-05	0	0	20130216		97.4	2013Q1			0.079
-0.001728652	-1.54E-08	0	0	0	0	2.30E-08	0	-1.97E-08	0	0	0	0	0	0	2.76E-08	0.007281694	0	0	0	-1.59E-08	0	0	0	0	0	0	-6.33E-06	0	0	20130217		97.4	2013Q1			0.079
0	1.01E-08	0	0	0	1.01E-08	0	0	0	0	0	0	-9.75E-05	-1.94E-08	4.68E-06	1.19E-08	0	0	0	0	0	0	0	0	0	0	0	0.000646722	0	0	20130218		97.4	2013Q1			0.079
-0.001799611	0	-0.028778582	0	0	0	0	0	-1.21E-08	0	1.21E-08	1.16E-08	0	0	-8.81E-05	0	0	0	0	0	0	0	9.20E-09	0.000388085	-1.11E-08	0	0	2.33E-05	0.001183426	0	20130219		97.4	2013Q1			0.079
-0.001614134	0	0	0	0	0	0	0	0	0	0	0	0	0	0	0	0	0	0	0	0	0	6.81E-06	0	0	0	0	8.03E-05	0	0	20130220		97.4	2013Q1			0.079
0	-1.63E-08	0	0	0	-2.48E-08	0	0	0	0	0	0	2.56E-05	-1.37E-08	0	0	0	0	0	0	0	0	0	0	0	-2.37E-08	0	5.73E-07	0	0	20130221		97.4	2013Q1			0.079
0	0	-0.026381895	0	0	1.25E-08	0	0	0	0	0	1.19E-08	0	0	0	0	0	0	0	0	0	0	0	0	0	0	0	0.000121641	0	0	20130222		97.4	2013Q1			0.079
0	0	-0.015320997	0	2.18E-08	0	2.75E-08	0	-2.37E-08	0	0	0	-2.61E-08	0	0	0	0.00680254	0	0	0	0	0	0	0	0	0	0	0.00043353	0	0	20130223		97.4	2013Q1			0.079
0	0	0	0	-1.36E-07	0	0	-1.36E-07	0	0	0	0	0	0	0	0	0.004427578	0	-1.36E-07	0	0	0	0	0	0	-0.000267953	-1.36E-07	0.000313398	0	-1.36E-07	20130224		97.4	2013Q1			0.079
0	0	0.00605637	0	0	0	0	0	0	0	2.20E-08	0	-3.83E-06	0	0	0	0.00846268	0	0	0	0	0	-1.06E-08	0	0.00310512	0	0	1.67E-05	0	0	20130225		97.4	2013Q1			0.079
0	0	0	1.80E-08	0	0	0	0	0	0	0	0	0	0	0	0	0.002085799	0	0	0	0	0	0	0	0	0	0	-3.74E-05	0	0	20130226		97.4	2013Q1			0.079
0	0	0	0	-1.39E-08	0	0	0	0	0	0	0	0	0	0	0	0.003292694	0	0	-0.003003139	0	0	0	0	-0.000469658	6.54E-06	0	3.85E-07	0	0	20130227		97.4	2013Q1			0.079
-5.26E-05	7.34E-09	0	0	0	0	0	0	0	-9.17E-09	0	7.59E-09	0	0	0	2.45E-08	0.001854192	0	0	-0.002271374	0	0	0	0.001777831	0	0	0	5.20E-09	0	0	20130228	97.4	97.4	2013Q1			0.079
0	0	0	0	0	0	0	0	0	-9.80E-09	0	0	0	1.13E-08	0	0	0	0	0	0.001945637	0	0	0	0	0	0	0	7.13E-05	0	0	20130301		97.1	2013Q1			0.079
0	0	0	0	0	-5.77E-08	2.73E-08	0	-9.15E-06	-4.95E-08	0	0	2.26E-08	-2.26E-08	-0.000397651	0	0.000502742	0	0	0	0	0	0	0	0	0	0	0.000223679	-3.71E-08	0	20130302		97.1	2013Q1			0.079
0.000491908	0	0	0	0	0	0	0	0	0	0	0	0	0	0	-3.14E-08	0	0	0	0	0	0	0	0	0.001495526	0	0	0	0	0	20130303		97.1	2013Q1			0.079
0	0	0.019380245	0	0	0	0	0	0	0	0	0	-0.000291118	0	-8.56E-05	0	0.000788397	-0.001865895	0	0	0	0	-1.22E-05	0	-8.35E-05	-3.55E-05	0	-9.80E-05	0	0	20130304		97.1	2013Q1			0.079
-0.000104068	0	0	0	0	0	0	0	0	0	-1.44E-08	0	0	0	0	0	0.00079337	0	0	-0.004373156	0	0.001029559	0	0	0	0	0	8.27E-06	-2.13E-08	0	20130305		97.1	2013Q1			0.079
0	0	0	0	9.78E-09	0	-2.65E-08	0	0	0	0	0	-1.20E-05	-1.07E-08	-1.73E-08	1.18E-08	0	0.000234418	0	0	0	-0.001883277	4.48E-06	0	0	0	0	0.000101997	0	0	20130306		97.1	2013Q1			0.079
-0.000144712	0	0	8.25E-09	-9.32E-09	-2.26E-08	0	0	0	0	0	-6.14E-05	0	0	-7.40E-09	4.29E-08	0	0	0	0	0	0	-7.66E-09	0	-5.36E-05	0	0	-2.70E-05	0	0	20130307		97.1	2013Q1			0.079
-0.001176276	0	-0.02110882	0	0	0	0	0	8.28E-09	0	0	0	0	-1.24E-08	9.32E-09	0	0	0	0	0	0	0	0	0	0	0	0	-2.97E-05	0	0	20130308		97.1	2013Q1			0.079
0	0	0	0	0	0	2.71E-08	0	0	0	0	0.000369627	0	0	0	0	0	0	0	0	0	0	0	0	0	0	0	0.000253861	-2.07E-08	0	20130309		97.1	2013Q1			0.079
0	-2.32E-08	0	0	0	0	0	0	0	0	-2.56E-08	0	0	0	0	0	3.48E-05	0	0	0	6.47E-05	0	0	0	0	0	0	-0.00142506	-9.75E-08	0	20130310		97.1	2013Q1			0.079
0	0	0.016781081	0	-3.83E-08	0	0	0	0	0	1.77E-08	8.31E-06	0	0	0	0	0	0	0	0	0	0	0	0.005701282	0	0	0	0.002960313	0	0	20130311		97.1	2013Q1			0.079
-0.000220604	-1.30E-08	-0.053920698	8.87E-09	0	0	0	0	0	0	0	0	0	0	0	0	0.000298568	0	0	0	0	0	0	0	0	0	0	0	0	0	20130312		97.1	2013Q1			0.079
0	0	0	0	0	-1.10E-08	0	0	0	0	0	0	6.23E-05	-1.62E-08	0	-1.91E-08	0	0	0	0	0	0	0	0.002006987	0	0	0	0.00052358	0	0	20130313		97.1	2013Q1			0.079
0.000282625	0	0	0	0	0	0	0	0	0	-0.00554897	-3.15E-06	-7.32E-09	0	0	0	0	0	0	0	0	0	0	0	0	0	0	0	0	0	20130314		97.1	2013Q1			0.079
0	-7.99E-08	0	0	0	1.33E-08	0	0	0	0	0	0	0	0	-5.26E-06	0	0	0	0	0	0	0	0	0	0	0	0	1.59E-07	0	0	20130315		97.1	2013Q1			0.079
-0.000565187	0	-0.035683932	0	0	0	0	0	0	0	-2.03E-08	0	0	0	0	0	0	0	0	0	0	0	2.12E-08	0	0.001778154	0	0	0.002435115	0	0	20130316		97.1	2013Q1			0.079
0	0	0	0	0	0	0	0	0	-2.52E-08	1.93E-08	0	0	0	0	-1.32E-07	0	0	0	0	0	0	0	0	0	0	0	-0.001248823	0	0	20130317		97.1	2013Q1			0.079
0	-2.32E-08	0.01980895	0	1.16E-08	0	-1.02E-08	0	-1.82E-08	0	0	0	0	0	0	0	0.000163519	0	0	0.002583654	1.16E-08	0	0	0	-0.000131986	0	0	0.001916728	0	0	20130318		97.1	2013Q1			0.079
0	0	-0.018964055	0	0	0	0	0	-1.25E-08	0	0	2.81E-05	0	0	0	0	0	0	0	0	0	0	0	0	0	0	0	0.000291671	-0.000862848	0	20130319		97.1	2013Q1			0.079
0	0	0	6.74E-09	0	0	0	0	0	0	0	9.30E-09	0	1.95E-08	0	0	0	0	0	0	0.001161396	0	0	0.004886534	0	0	0	0.000268654	0	0	20130320		97.1	2013Q1			0.079
0.000721697	1.30E-08	0	0	0	-3.31E-05	0	1.04E-07	0	0	0	0	0	0	0	-1.81E-08	0	0	1.04E-07	0	0	0	6.92E-09	0	0	-7.84E-06	1.04E-07	-0.000592436	0	1.04E-07	20130321		97.1	2013Q1			0.079
0	0	-0.01917636	0	-8.73E-09	-4.03E-08	0	0	0	0	0	0	0	0	0	0	0	0	0	0	0	0	0	0	0.000155279	0	0	0	0	0	20130322		97.1	2013Q1			0.079
0	-2.70E-08	0	0	0	2.56E-08	0	0	-4.27E-08	0	0	0	0	0	0	2.05E-08	0	0	0	-0.002352143	0.000490765	0	0	0	0	0	0	0.001792162	0	0	20130323		97.1	2013Q1			0.079
0	0	0	5.17E-08	0	0	0	0	0	0	0	0	0	0	2.20E-08	0	5.40E-08	0	0	0	0	0	0	0	0	0	0	0.004268749	0	0	20130324		97.1	2013Q1			0.079
0	-1.34E-08	-0.02072335	0	0	0	-9.30E-09	0	0	0	0	0	1.15E-08	0	9.52E-06	0	0	-0.000401995	0	0	0	0	0	0	0	0	0	0	0	0	20130325		97.1	2013Q1			0.079
0	0	-0.034553938	0	0	0	-1.06E-08	0	0	0	0	0	0	-1.11E-08	0	0	0	0	0	0	0	0	0	0	0	0	0	0.000223465	0	0	20130326		97.1	2013Q1			0.079
-0.005518687	1.05E-08	-0.058858032	0	0	0	0	0	0	0	0	0	2.22E-08	0	0	0	0	0	0	0	0	0	-3.49E-05	0	-0.00131285	0	0	-8.03E-06	0	0	20130327		97.1	2013Q1			0.079
-0.012225575	0	-0.0205595	0	0	0	0	0	0	0	0	0	-8.26E-07	1.35E-08	0	0	0	0.000149049	0	-0.002446481	0	0	0	0.000613828	0	-0.001522008	0	0.000421619	0	0	20130328		97.1	2013Q1			0.079
0	0	0	0	-7.11E-08	0	-1.86E-08	-7.11E-08	0	0	0	-0.000168062	0	0	0	-1.64E-08	7.57E-05	6.66E-05	-7.11E-08	0	0	0	0	0.000804727	0	0	-7.11E-08	0.000473583	0	-7.11E-08	20130329		97.1	2013Q1			0.079
-0.000736067	0	0	0	0	0	0	0	0	0	2.95E-08	0	6.69E-08	0	0	0	0	0	0	0	0	0	0	0.000986914	0	0	0	0.000926873	2.63E-06	0	20130330		97.1	2013Q1			0.079
-0.001396048	0	-0.019229738	0	-2.31E-08	0	0	0	4.46E-08	0	0	0	-2.50E-08	-3.12E-08	0	0	0	0	0	0	0	0	0	0	0	0	0	-0.000456248	0	0	20130331	97.1	97.1	2013Q1	0.079	0.079	0.079
0	0	-0.044577544	0	0	0	0	0	0	0	0	0	0	0	0	0	0	0	0	0	0	0	-1.49E-05	0	0	0	0	0.000279819	0	0	20130401		97.15	2013Q2			0.077
0	0	0	0	0	-2.40E-08	0	0	0	0	0	0.001194458	0	0	0	0	1.41E-05	0	0	0	0	0	0	0	0.00114555	0	0	-1.32E-05	0	0	20130402		97.15	2013Q2			0.077
-0.000520667	9.21E-09	-0.028932637	0	0	-1.70E-08	1.92E-08	0	0	0	0	-0.002064417	0	1.16E-08	0	0	0	0	0	0	0	0	0	0	0.000963638	0	0	-7.08E-05	0	0	20130403		97.15	2013Q2			0.077
0	0	0	0	0	2.40E-08	0	0	0	0	0	-0.003628761	0	-1.92E-08	0	-1.72E-08	1.78E-08	0	0	0.0006224	0	0	0	0	0	0	0	0	0	0	20130404		97.15	2013Q2			0.077
0	0	-0.021142906	0	0	0	0	0	0	0	-3.27E-08	0.004818531	0	0	0	2.70E-08	5.86E-05	0	0	0	0	0	0	-2.14E-08	0	0	0	0	0	0	20130405		97.15	2013Q2			0.077
-0.002520936	0	0	0	0	0	0	0	0	0	-5.41E-08	0	0	0	0	0	0	0	0	-0.000564106	0	0.002412146	0	0	0	0	0	0.002817395	-4.98E-08	0	20130406		97.15	2013Q2			0.077
-0.009485181	0	0	0	0	0	0	0	-7.35E-08	0	0	0	0	0	1.55E-08	0	7.34E-05	0	0	0	0	0	0	0	0	0	0	0.000338456	0	0	20130407		97.15	2013Q2			0.077
0.003694319	1.14E-08	0	0	-7.61E-09	0	0	0	0	0	0	-0.000765795	0	0	0	0	0	3.16E-05	0	0	0	0	-1.57E-08	0	0.002720637	0	0	0.000232408	8.78E-09	0	20130408		97.15	2013Q2			0.077
0	-1.21E-08	0	0	0	-2.52E-08	0	0	0	0	0	0	0	0	0	1.15E-08	0	0	0	0	0	0	0	0	0	-7.38E-05	0	0	0	0	20130409		97.15	2013Q2			0.077
-0.001065051	0	0	0	0	0	0	0	0	0	0	0.000514863	-0.002314277	0	8.78E-06	0	0	0	0	0	0	0	0	0	-7.63E-05	0	0	0.000135831	0	0	20130410		97.15	2013Q2			0.077
0	0	0	0	0	0	0	0	0	0	0	0	0	0	0	0	0	-0.000986444	0	0	0	0	0	0.000247667	0	4.39E-07	0	3.19E-05	0	0	20130411		97.15	2013Q2			0.077
0	0	0	0	0	0	0	0	0	0	0	0	0	0	0	0	0	0	0	0	0	0	0	0.0002477	0	0	0	0	0	0	20130412		97.15	2013Q2			0.077
0.01693416	0	0	0	0	0	0	0	0	-1.23E-05	2.33E-08	0	0	0	0	2.72E-08	2.58E-08	0	0	0	0	-0.001773002	0	0	0	0	0	0.000579494	0	0	20130413		97.15	2013Q2			0.077
0.003490132	0	-0.041409385	0	0	0	0	0	0	0	0	0	0	0	0	0	0	0	0	0.003118955	0	0	0	0	-0.002245212	2.13E-08	0	0.000775793	3.60E-08	0	20130414		97.15	2013Q2			0.077
0	0	0.024470622	0	0	0	-1.27E-08	0	0	0	0	0	-0.001323388	9.52E-09	7.14E-09	0	3.62E-05	0	0	0.005117889	0	0	-1.00E-05	0	0	1.88E-06	0	0.000107194	0	0	20130415		97.15	2013Q2			0.077
0	0	0	0	0	0	0	0	0	0	-8.67E-09	0	0	-8.33E-09	4.57E-07	0	2.97E-08	0	0	0.003959117	0	0	0	0	-7.44E-05	0	0	0	0	0	20130416		97.15	2013Q2			0.077
0	0	0	0	0	0	0	0	0	0	0	3.83E-06	0	0	0	1.25E-08	0	0	0	0	0	0	0	-7.55E-05	0	0	0	0	0	0	20130417		97.15	2013Q2			0.077
0.000381436	0	0	0	8.71E-09	0	0	0	0	-3.42E-05	-8.71E-09	2.70E-05	0	0	0	0	0	0	0	0	0	0	0	0	0	0	0	3.27E-06	0	0	20130418		97.15	2013Q2			0.077
0	0	0	0	0	0	0	0	0	0	0	0	0	0	0	0	-1.00E-08	0	0	0	0	0	7.15E-09	0	0	0	0	-1.53E-06	0	0	20130419		97.15	2013Q2			0.077
0	0	-0.025700048	0	0	0	0	0	0	0	0	0	0	0	0	0	-2.29E-08	9.76E-06	0	0	0	0	-3.05E-08	0	0.001576908	-6.10E-05	0	-0.000162074	0	0	20130420		97.15	2013Q2			0.077
0	-1.75E-08	0.010921642	0	0	0	0	0	0	0	0	0	0	0	0.000104367	0	-2.52E-08	0	0	0	0.014634796	0	0	0	0	-3.72E-05	0	0	0	0	20130421		97.15	2013Q2			0.077
-0.000811406	0	0	-1.33E-08	0	0	0	0	0	0	0	0	0	0	0	0	1.50E-08	0	0	0	0	0	2.04E-06	1.78E-08	0	0	0	0	0	0	20130422		97.15	2013Q2			0.077
0	0	0	0	0	1.12E-08	0	0	0	0	0	0	0	9.63E-09	2.00E-05	0	-1.77E-08	0	0	0	0	0	-3.79E-06	0	0	0	0	1.88E-06	0	0	20130423		97.15	2013Q2			0.077
0	4.18E-08	0	0	0	9.95E-09	0	0	0	0	0	0	0	9.49E-09	0	0	0	0	0	0	0	0	1.55E-05	0	0	0	0	0	0	0	20130424		97.15	2013Q2			0.077
0	0	0	0	0	0	0	0	0	0	0	0	0	0	0.000147078	8.38E-09	-1.14E-05	-0.001037272	0	0	0	0	-9.02E-09	0	0	0	0	-1.02E-05	0	0	20130425		97.15	2013Q2			0.077
0	0	0	0	0	-1.54E-08	0	0	0	-1.47E-08	0	0	-0.000375168	0	0	0	0	0	0	0	0	-1.58E-05	0	0.000596119	0	0	0	-0.00158575	-2.36E-08	0	20130426		97.15	2013Q2			0.077
0	0	0	2.63E-08	0	-8.60E-07	3.59E-08	0	5.94E-08	0	5.46E-08	-0.000720892	0.000543399	-3.10E-08	-0.003862031	0	0	0	0	0	0	-0.000284407	0	0	-0.007151519	0	0	0	0	0	20130427		97.15	2013Q2			0.077
0.000187418	0	0	0	0	-2.86E-08	0	0	1.66E-08	0	0	0.003700491	0	0	-0.003712351	0	2.17E-08	0	0	0	0	0	0	0	0	-1.26E-05	0	-2.48E-05	0	0	20130428		97.15	2013Q2			0.077
0	0	0	0	0	2.38E-08	-2.86E-08	0	0	2.85E-05	0	0	0	0	0	0	4.40E-08	0	0	0	0	0	0	0	0	-4.97E-08	0	-0.000218835	0	0	20130429		97.15	2013Q2			0.077
0	0	0.020107587	0	0	0	0	0	0	0	0	0	0	0	0	0	0	4.91E-08	0	0	0	0	0	0	0.004997022	3.16E-08	0	-2.72E-05	0	0	20130430	97.15	97.15	2013Q2			0.077
0	3.60E-08	0	0	0	1.52E-07	0	0	0	0	0	0	0	0	0	0	0	0	0	0	0	0	0	0	0.007867091	0	0	0.000931001	0	0	20130501		97.7	2013Q2			0.077
0	0	0	0	4.55E-08	-1.92E-08	0	0	-3.46E-08	0	0	0	0	0	0	0	0	0	0	0	-0.002648625	0	0	0	0	5.38E-05	0	1.01E-05	0	0	20130502		97.7	2013Q2			0.077
0	0	0	0	-1.18E-08	0	0	0	0	0	0	0	3.97E-05	0	0	1.90E-08	0	-9.57E-06	0	0	0	0	0	0	0.000622921	0	0	-5.67E-05	0	0	20130503		97.7	2013Q2			0.077
0	0	0	0	0	0	0	0	0	0	0	0	0	0	-0.000203943	0	4.04E-08	0	0	-0.000975855	-0.001279215	0	0	0	0	0	0	-0.000454569	0	0	20130504		97.7	2013Q2			0.077
0	0	0	0	0	0	0	0	0	0	0	0	0	0	0	0	0	0	0	0	0	0	0	0	0	-2.60E-05	0	-0.000586913	0	0	20130505		97.7	2013Q2			0.077
-0.00064878	0	0	0	0	1.27E-08	0	0	0	0	-9.71E-07	0	0	0	0	2.22E-08	0	0	0	0	0.000850352	0	4.15E-05	0	0	0	0	-0.000200436	0	0	20130506		97.7	2013Q2			0.077
0	0	-0.020464774	0	0	0	-2.24E-08	0	0	0	0	0.000519874	0	0	0	1.30E-08	0	0	0	0	0	0	-5.59E-06	0	0	0	0	0.000194516	0	0	20130507		97.7	2013Q2			0.077
-0.002821402	0	0	0	0	0	1.32E-08	0	0	0	0	0	1.34E-05	-1.72E-08	0	0	0	0	0	0	0.000514324	0	-3.42E-05	0	-0.000526401	-1.30E-05	0	0	0	0	20130508		97.7	2013Q2			0.077
0	8.69E-09	0	0	0	0	0	0	0	0	0	0	0.000556242	0	0	0	-1.09E-08	0	0	0	0	0	0	0.000419067	0	0	0	-0.00031392	0	0	20130509		97.7	2013Q2			0.077
0	0	0	0	0	0	0	0	0	0	0	0	0	0	0	0	-1.22E-08	0	0	0	0	0	-3.05E-05	0	-0.000366685	0	0	0.00072101	0	0	20130510		97.7	2013Q2			0.077
-0.002467492	3.02E-08	0	0	0	-2.84E-08	0	0	0	0.000691426	1.79E-08	0	0	1.45E-07	0	-2.54E-08	4.03E-08	0	0	-0.000874609	0	0	0	0	0	0	0	0.000292442	0	0	20130511		97.7	2013Q2			0.077
0	0	0	0	0	0	0	0	0	0	0	0	-7.20E-08	0	0	-2.78E-08	-3.22E-08	0	0	0	0	-0.000372885	2.66E-08	2.35E-08	0	0	0	0.000522238	0	0	20130512		97.7	2013Q2			0.077
0.004429963	-9.32E-09	0	0	0	0	0	0	0	0	0	0	0	0	0	0	2.55E-08	0	0	0	0	0	0	0	0	3.66E-06	0	0	-1.05E-08	0	20130513		97.7	2013Q2			0.077
0	-1.03E-08	0	0	0	1.35E-08	0	0	0	0	0	0	0	0	4.74E-06	8.63E-09	0	0	0	0	0	0	1.36E-05	-0.000240843	-0.000392379	-2.08E-05	0	0.000397728	9.38E-09	0	20130514		97.7	2013Q2			0.077
0	0	0	0	0	0	0	0	0	0	0	1.73E-08	0	0	0	-1.17E-08	0	0	0	0	0	0	0	0	0	0	0	0.001678362	0	0	20130515		97.7	2013Q2			0.077
0	-1.00E-08	0.016558251	0	0	0	0	0	0	0	7.68E-09	0	0	0	-6.89E-05	0	-1.65E-08	0	0	0	0	0	0	0	0.000463198	0	0	5.39E-05	0	0	20130516		97.7	2013Q2			0.077
0	0	-0.051665579	0	0	0	0	0	0	0	-5.98E-06	0	0	0	0	1.05E-08	0	0	0	0	0	-1.00E-08	-6.05E-05	0	-0.000957533	0	0	-1.26E-05	0.003758116	0	20130517		97.7	2013Q2			0.077
-0.004256581	0	0.019200214	0	0	0	0	0	0	0	0	0	0	0	0	0	0	0	0	-0.001161473	0	1.04E-06	1.76E-08	0	0	9.50E-06	0	0	0	0	20130518		97.7	2013Q2			0.077
0	0	-0.016386771	0	0	0	0	0	0	0	0	0	0	0	0	0	0	0	0	0	0	0	3.66E-08	0	0	0	0	0.00036278	0	0	20130519		97.7	2013Q2			0.077
0	0	0	0	0	-1.06E-08	0	0	0	0	0	0.00026604	0	0	0	0	0	0	0	0	-0.000842028	0	0	8.95E-09	0	0	0	0.000200337	0	0	20130520		97.7	2013Q2			0.077
0	1.04E-08	0	0	0	0	-8.38E-09	0	0	0	1.18E-08	0	0	0	9.07E-05	0	-3.52E-06	0	0	-0.001322273	0	0	-1.12E-06	0	-0.001147011	0	0	0	0	0	20130521		97.7	2013Q2			0.077
0	8.01E-09	0.019324138	0	0	0	0	0	-1.02E-08	0	0	0	0	0	0	0	0	0	0	-0.000514405	0	0	0	-2.49E-06	0	-0.000137394	0	0.000764421	0	0	20130522		97.7	2013Q2			0.077
0	-1.64E-08	0	0	0	0	0	0	0	-0.000289648	5.47E-06	0	0	0	0	0	2.18E-08	0	0	0	0	0	-9.78E-06	0	0	0	0	0.000446192	0	0	20130523		97.7	2013Q2			0.077
0	0	0	0	0	-1.65E-08	-1.28E-08	0	1.92E-08	0	0	0	4.52E-06	0	0	0	-1.05E-08	0	0	0	0	0	-1.45E-05	7.54E-06	0	0	0	0.001010193	0	0	20130524		97.7	2013Q2			0.077
0	-2.32E-08	0	0	0	-8.44E-08	0	0	0	0	0	0	0	0	-2.51E-05	0	0	0	0	-9.61E-05	0	0	0	0.000278952	0	0	0	0.000227777	0	0	20130525		97.7	2013Q2			0.077
0.000896785	0	0.039494855	0	0	0	0	0	0	0.000692925	-2.34E-08	0	2.79E-08	0	0	0	0	0	0	0	0	0.000150956	0	0	0	0	0	0.000379879	0	0	20130526		97.7	2013Q2			0.077
0	0	0	0	0	1.02E-08	0	0	0	0.000678807	0	0	1.17E-08	0	0	0	0	0	0	0	0	0	0	0	0	0	0	0.000104177	0	0	20130527		97.7	2013Q2			0.077
-0.000626469	8.97E-09	0	0	0	-2.68E-05	0	0	0	-0.000228394	0	0	0	0	0	0	0	0	0	0	0	0	0	0	0	0	0	0.000891684	0	0	20130528		97.7	2013Q2			0.077
0.001021354	0	0	0	0	-2.92E-08	0	0	0	0	-8.05E-09	0	0	0	0	0	0	0	0	0	0	0	0	0	0	-0.000172918	0	0.00073169	0	0	20130529		97.7	2013Q2			0.077
0	0	0	0	0	0	0	0	0	0	0	3.04E-05	2.67E-05	0	0	0	-1.29E-08	0	0	0	0	0	-7.21E-06	0	0.001594102	0	0	0	0	0	20130530		97.7	2013Q2			0.077
0	0	0	0	0	-1.14E-08	0	0	0	0	0	0	-7.24E-09	1.03E-08	0	0	0	0	0	-3.88E-05	0	0.00231504	0	0	-0.00354565	0	0	-0.000102119	0	0	20130531	97.7	97.7	2013Q2			0.077
0	2.07E-08	0	0	0	0	0	0	0	0	-2.25E-08	-0.000400798	0	0	0	0	0	0	0	0	0	-0.010271474	-2.87E-05	0	0	0	0	0.00088949	0	0	20130601		97.7	2013Q2			0.077
0	0	0	0	0	0	0	0	0	0	0	0	0	-5.71E-08	0	0	2.99E-08	0	0	0	0	0	0	0	0	0	0	0.0028027	0	0	20130602		97.7	2013Q2			0.077
0	0	0.023163214	9.59E-09	-1.15E-08	0	0	0	0	0	0	0	0	0	0	-1.64E-08	1.53E-08	-7.96E-09	0	0	0	0	4.95E-05	0	0	-0.000183992	0	-0.000369684	0	0	20130603		97.7	2013Q2			0.077
-0.001172253	-3.18E-08	0	0	0	-2.12E-08	0	0	0	-0.001277991	0	0	0	0	0	0	9.67E-09	0	0	0	0	0	0	4.61E-05	0	0	0	0.000592724	0	0	20130604		97.7	2013Q2			0.077
0	0	0	0	0	0	0	0	0	0	0	0	8.64E-09	0	0.000422431	0	-1.48E-05	0	0	0	0	0	0	0	0	7.81E-05	0	0	0	0	20130605		97.7	2013Q2			0.077
0	0	0	1.04E-08	0	0	0	0	0	0	0	0	0	0	0	0	0	0	0	0	0	0	0	0	0	0	0	0	0	0	20130606		97.7	2013Q2			0.077
0	0	0	0	0	0	-1.84E-08	0	0	0	0	0	0	0	0	0	0	0	0	0	0	0	0	1.57E-08	0	0	0	0.000123174	0	0	20130607		97.7	2013Q2			0.077
0	0	0	0	0	0	0	0	0	0	0	0	0	0	0.000364556	1.65E-08	0	0	0	0	0	0	8.64E-06	0	0	0	0	0	0	0	20130608		97.7	2013Q2			0.077
-0.000233645	0	0.045455988	1.38E-08	0	0	0	0	0	0	0	0	0	0	-8.83E-05	-2.48E-08	0	0	0	0	0	0	0	0.000111444	0.003939494	0	0	-0.000495761	0	0	20130609		97.7	2013Q2			0.077
-3.93E-05	0	0	-2.37E-08	0	1.10E-08	0	0	0	0	0.000173145	0	0	0	0	-5.18E-08	0	0	0	0	0	0	0	0	0	0	0	0	0	0	20130610		97.7	2013Q2			0.077
0	0	-0.034264923	0	3.10E-08	0	0	0	0	-0.000357528	0	-0.002403271	0	0	0	3.25E-08	4.23E-05	0	0	0	0	0	0	2.53E-08	0	0	0	0	0	0	20130611		97.7	2013Q2			0.077
0	0	-0.020780976	0	0	0	0	0	0	0	-2.62E-08	0	0	0	0	-3.33E-08	3.99E-05	-3.05E-08	0	0	0	0	0	-3.49E-08	0	-7.27E-06	0	-0.001392905	0	0	20130612		97.7	2013Q2			0.077
0	0	0.014275326	0	0	0	0	0	0	-0.000198058	0	0	0	0	0	0	0.000162571	0	0	-0.001302154	0	0	-0.000134954	0	0	0	0	-0.000455579	0	0	20130613		97.7	2013Q2			0.077
-0.000382911	-1.17E-08	0	0	0	0	0	0	0	0	0	0	0	0	0	0	0	0	0	0	0	0	-8.57E-05	0	-0.003106584	0	0	0.001501788	0	0	20130614		97.7	2013Q2			0.077
-0.001229274	0	0	0	0	0	0	0	0	0	0	0	0	0	0	0	0	0	0	0.002018966	0	0	0	0.000171239	0	0	0	0.000851262	0	0	20130615		97.7	2013Q2			0.077
-0.002658366	0	0	0	0	4.19E-08	0	0	3.38E-08	-0.000617121	0	0	0	0	-9.11E-05	0	-3.58E-08	2.25E-08	0	-0.000272592	0	0	0	0	0.007354729	0	0	-0.001359016	0	0	20130616		97.7	2013Q2			0.077
0	-1.15E-08	0	0	9.22E-09	0	0	0	0	0	0	0	8.20E-06	0	-8.90E-05	0	0	0	0	0	0	1.51E-06	0	0	-0.003059341	0	0	-0.000413038	0	0	20130617		97.7	2013Q2			0.077
0	0	0	0	0	0	0	0	0	0.000800203	0	0	0	0	0	0	0	0	0	0	0	0	0	0	0	0	0	0	0	0	20130618		97.7	2013Q2			0.077
0	0	0	0	0	-2.43E-05	-1.04E-08	0	0	0.000801166	0	0	0	2.31E-08	0	8.31E-09	0	0	0	0	0	1.15E-08	-1.25E-05	0.000226993	0	-0.000163799	0	-0.001064123	0	0	20130619		97.7	2013Q2			0.077
0	0	-0.049886828	-9.39E-10	0	6.85E-09	0	0	0	0	0	0	0	0	0	9.79E-09	0	0	0	0	0	0	1.24E-05	0	-0.00175885	-2.56E-05	0	0	0	0	20130620		97.7	2013Q2			0.077
0	0	0	0	0	0	0	0	0	-0.000927757	0	0	0	0	0	0	1.34E-08	0.000170062	0	0	0	0	0	0	0	0	0	0	0	0	20130621		97.7	2013Q2			0.077
-0.001697059	0	0	0	0	-2.41E-08	0	0	0	0	0	0	0	-1.88E-08	7.15E-05	2.20E-08	-2.20E-08	0	0	0	0	0	6.74E-05	1.88E-08	0	0	0	-0.000942809	0	0	20130622		97.7	2013Q2			0.077
0	0	0.015531699	0	1.68E-07	0	0	1.68E-07	-1.12E-07	0	0	0	0	0	0	0	8.38E-08	0	1.68E-07	0	0.000543753	0	0	0	0	0	1.68E-07	-0.000114295	0	1.68E-07	20130623		97.7	2013Q2			0.077
0	-4.95E-08	0	-9.89E-09	0	0	0	0	-7.98E-09	0	0	-9.89E-09	0	0	0	0	0	0	0	0	0	1.49E-05	0	6.00E-05	0	0	0	-0.000734131	0	0	20130624		97.7	2013Q2			0.077
0	8.35E-09	-0.006225776	0	8.99E-09	0	0	0	0	-0.002043573	0	0	0	0	0	-1.73E-08	0	0	0	0	0	0	0	0	-0.009499502	2.48E-05	0	0.000536775	0	0	20130625		97.7	2013Q2			0.077
0.000772218	0	-0.021305255	0	0	0	3.12E-08	0	0	-0.000689015	0	0	4.71E-05	1.17E-08	0	0	-1.22E-08	0	0	0	0	1.17E-08	-0.000120437	0	0	0	0	0.000106971	0	0	20130626		97.7	2013Q2			0.077
0	-1.73E-08	0	-1.37E-08	0	0	0	0	0	0	0	0	0	-1.13E-08	0	0	0	0	0	0	0	0	0	0	0.00235092	0	0	0.000342407	0	0	20130627		97.7	2013Q2			0.077
0	-9.05E-09	-0.021034142	0	0	0	0	0	1.03E-08	0.001551211	4.03E-05	0	8.69E-09	0	0	0	0	0	0	0	0	-9.37E-06	0	0.000603158	-0.001810099	0	0	0.001096502	0	0	20130628		97.7	2013Q2			0.077
0	-4.20E-08	0	0	0	0	0	0	0	0	0	0	0	0	0	0	0	0	0	0	0	0	0	0	-0.004112299	0	0	-0.001640824	1.93E-08	0	20130629		97.7	2013Q2			0.077
0	-2.32E-08	0	-5.20E-08	0	-2.50E-08	0	0	0	0	0	0	0	0	0.004117396	0	0	0	0	0	0	0	2.71E-08	0	0	-7.96E-05	0	0.001054754	0	0	20130630	97.7	97.7	2013Q2	0.077	0.079	0.077
0	0	0	0	0	0	-1.16E-08	0	-1.02E-08	0	0	0	0	0	0	0	1.74E-08	0	0	0	0	0	0	0	0	0	0	0.000441503	0	0	20130701		98.1	2013Q3			0.078
0	0	0	0	1.10E-08	0	-1.28E-08	0	0	0	0	0	0	0	0	0	-9.21E-09	1.84E-08	0	0	0	0	0	3.33E-05	0.000775837	0	0	0.000640644	0	0	20130702		98.1	2013Q3			0.078
0	-1.11E-08	0	0	0	0	1.45E-08	0	0	0	0	0	9.28E-09	0	0	0	0	0	0	-0.000165364	-1.06E-08	-1.23E-05	0	0	0	0	0	0.000213977	0	0	20130703		98.1	2013Q3			0.078
0	-9.11E-09	0	0	0	-9.90E-09	1.08E-08	0	0	0	0	0	0	0	0	0	0	0	0	0	0	0	0	0	0	4.43E-05	0	0	0	0	20130704		98.1	2013Q3			0.078
0.00460983	-1.05E-08	-0.016423203	0	0	0	1.11E-08	0	0	0.003754948	0	0	0	-1.17E-08	-0.000398717	0	0	0	0	0	0	-2.11E-07	0	0.000105838	0	-4.69E-05	0	0.001919636	0	0	20130705		98.1	2013Q3			0.078
0.001613014	0	0.022942325	0	0	0	0	0	0	0	1.92E-08	0	0	0	0	-3.37E-08	0	0	0	0	0	0	0	1.86E-08	0.003309454	0	0	5.21E-05	0	0	20130706		98.1	2013Q3			0.078
0	2.68E-08	0.018612313	0	0	0	0	0	0	0	0	0	0	0	0	2.56E-08	0	0	0	0	0	0	2.56E-08	2.95E-08	0	0	0	0	0	0	20130707		98.1	2013Q3			0.078
0	0	0	0	0	0	0	0	0	0.003167469	0	0	0	0	0	0	1.11E-08	0	0	2.49E-05	0	0	0	0	0	3.23E-05	0	0.000780892	0	0	20130708		98.1	2013Q3			0.078
0	7.89E-09	0	0	0	0	0	0	1.12E-08	0	0	0	0	0	0	0	0	0	0	0	0	8.53E-09	0	0	0	-6.90E-05	0	0.000227567	0	0	20130709		98.1	2013Q3			0.078
0.000361113	0	-0.050451984	0	0	0	0	0	0	0	0	0	0	0	0	0	-1.08E-08	0	0	0	0	0	0	0	0	0	0	-2.52E-05	0	0	20130710		98.1	2013Q3			0.078
0	0	0	0	0	8.56E-09	0	0	0	0.003061174	0	0	2.67E-08	0	0	0	-9.63E-09	0	0	-0.000475577	0	0	0	0	0	0	0	6.54E-05	0	0	20130711		98.1	2013Q3			0.078
0	0	0	0	0	-2.66E-08	0	0	-1.15E-07	0	0	5.49E-06	0	0	0	0	0	1.70E-08	0	0.000132168	0	0	0	2.59E-06	0	0	0	8.90E-05	0	0	20130712		98.1	2013Q3			0.078
0	2.21E-08	-0.021247416	0	0	0	2.12E-08	0	0	-0.007212572	0	0	0	0	7.25E-05	1.80E-08	0	0	0	0	0	0	0	7.97E-05	0	0	0	-0.000310009	-5.55E-05	0	20130713		98.1	2013Q3			0.078
-0.014300382	-2.05E-08	0	0	0	0	2.58E-08	0	0	0	-1.98E-08	-0.000749133	0	0	0	0	0	-2.20E-08	0	0	0	0	0	0	0	0	0	-0.004023243	0	0	20130714		98.1	2013Q3			0.078
0	-1.60E-08	0	0	9.69E-09	0	0	0	0	-0.010877439	0	0	0	2.94E-06	2.64E-05	0	-1.66E-08	-1.30E-05	0	0	0	0	0	0	0	0	0	0	0	0	20130715		98.1	2013Q3			0.078
0.000496541	-8.86E-09	0	0	0	0	0	0	0	-0.003429999	0	2.93E-05	0	0	0	0	1.13E-08	0	0	0.000340257	0	0	0	0	0.000133086	-2.18E-05	0	-6.20E-05	0	0	20130716		98.1	2013Q3			0.078
0	0	0	0	0	0	-9.96E-09	0	0	0	0	0	0	0	0	0	0	9.46E-05	0	0	-8.36E-09	0	0	0	0	0	0	0.000143383	0	0	20130717		98.1	2013Q3			0.078
-0.003200597	-1.00E-08	0	0	0	0	0	0	0	0	0	0	0	-9.18E-09	0	0	1.84E-08	0	0	0	0	0	0	1.47E-05	5.48E-05	0	0	-9.09E-05	0	0	20130718		98.1	2013Q3			0.078
0	-7.22E-09	0	0	0	0	0	0	0	0	0	0	0	0	-1.82E-05	0	0	0	0	0	0	0	0	0	-6.17E-05	0	0	0.000426911	0	0	20130719		98.1	2013Q3			0.078
-0.001588305	0	-0.023967059	0	0	0	0	0	0	-0.002712684	-3.00E-08	0	0	-2.68E-08	0	0	0	0	0	0	0	0	-1.78E-05	0	-0.00143185	0	0	-0.000261274	0	0	20130720		98.1	2013Q3			0.078
-0.001813605	0	-0.034859	0	0	0	-8.17E-08	0	0	-0.003231779	0	0.000841575	0	0	0	3.44E-08	-2.97E-08	0	0	-0.000683482	0	6.77E-05	0	0	0	-1.12E-05	0	-0.002197987	0	0	20130721		98.1	2013Q3			0.078
0	0	-0.004290113	0	0	0	0	0	0	0	0	-1.23E-05	0	-1.48E-08	0	1.11E-08	3.68E-08	0	0	0	0	1.33E-08	0	0	0	0	0	-0.001773891	0	0	20130722		98.1	2013Q3			0.078
0	0	0.004789107	9.79E-09	0	-1.44E-08	0	0	0	0	0	0	0	0	0	0	0	0	0	-1.76E-05	0	0	0	0	0	0	0	0.000135665	0	0	20130723		98.1	2013Q3			0.078
0	0	-0.049266302	0	0	0	0	0	0	-0.005799352	0	0	-8.31E-09	0	0	0	0	0	0	0	0	0	0	0	0	-2.56E-05	0	0	0	0	20130724		98.1	2013Q3			0.078
0	8.70E-09	0	0	0	-3.71E-08	1.47E-08	0	0	0.003189038	0	9.40E-09	0	0	0	0	0	0	0	0	0	1.20E-05	0	0	-0.003120464	0	0	2.09E-05	0	0	20130725		98.1	2013Q3			0.078
0	0	-0.023317692	0	0	-2.95E-09	0	0	0	0	0	0	7.94E-09	-1.00E-08	-8.15E-05	0	1.53E-08	-1.48E-08	0	0	0	1.00E-08	0	0	0	0	0	-0.000372411	0	0	20130726		98.1	2013Q3			0.078
-0.000535132	0	0.021493696	0	0	0	0	0	-2.66E-08	0	0	9.95E-05	0	0	0	0	6.98E-08	0	0	0	0	0.000428076	0	0	0	0	0	3.25E-05	0	0	20130727		98.1	2013Q3			0.078
0	0	0	0	2.61E-08	0	0	0	0	0	0	0	0	0	0	-3.13E-08	0	0	0	0	0	0	0	0	0	4.17E-08	0	0.000750283	0	0	20130728		98.1	2013Q3			0.078
0	0	-0.022477212	0	0	0	0	0	0	0	0	0	0	0	0	5.05E-08	3.93E-08	0	0	0	0	0	0	0	0	1.61E-05	0	0.000433886	0	0	20130729		98.1	2013Q3			0.078
-0.003350314	-7.75E-10	-0.019093822	0	0	-3.43E-08	-1.67E-08	0	-1.28E-08	0	0	0	0	0	0	2.25E-08	1.03E-08	0	0	-6.64E-05	0	0	-5.12E-06	0	0	0	0	0	0	0	20130730		98.1	2013Q3			0.078
0	-7.99E-09	0	0	0	0	-9.03E-09	0	0	0	0	0	0	-8.65E-09	0	0	0	0	0	0	0	0	0	0.000102727	0	0	0	0	0	0	20130731	98.1	98.1	2013Q3			0.078
0	0	0	0	0	0	0	0	0	-0.007885428	0	-1.24E-05	0	7.09E-09	0	0	0	0	0	-3.17E-05	0	0	0	0.000145956	0.001269917	0	0	-9.43E-05	0	0	20130801		98.4	2013Q3			0.078
0	-9.29E-09	0	0	0	0	0	0	0	0	0	0	0	0	0	0	-1.34E-08	0	0	0	0	0	0	0	0	0	0	-0.000162072	0	0	20130802		98.4	2013Q3			0.078
-0.001734262	-2.34E-08	0	0	0	0	0	0	0	-0.009130016	0	0.000497982	0	-3.84E-08	0	0	0	0	0	-8.17E-05	0	0	0	0	0	0	0	0	0	0	20130803		98.4	2013Q3			0.078
0	-2.81E-08	0	0	0	0	0	0	5.62E-08	0	0	0	0	0	0	0	6.46E-08	0	0	0	0	0	-2.48E-08	0	-0.001507443	0	0	0.000653682	0	0	20130804		98.4	2013Q3			0.078
0	1.01E-08	-0.013850633	8.50E-09	0	0	0	0	0	0	0	0	0	0	0	0	0	0	0	0	0	6.42E-06	0	0	0	0	0	-0.00018474	-1.46E-08	0	20130805		98.4	2013Q3			0.078
0	0	-0.039122346	9.79E-09	0	0	0	0	-1.31E-08	-0.006658134	0	-1.40E-05	9.40E-09	0	0	2.47E-08	1.74E-08	0	0	0	0	0	0	0	-1.65E-05	0	0	0.000266443	0	0	20130806		98.4	2013Q3			0.078
-0.003351489	0	0	0	0	0	0	0	0	0.0034063	0	-7.57E-05	0	0	0	0	2.64E-08	0	0	0	0	0	0	0	-4.15E-05	0	0	-9.24E-05	0	0	20130807		98.4	2013Q3			0.078
0	1.70E-08	0	0	0	0	0	0	0	0	0	0	0	0	0	0	0	-0.001217314	0	-0.000160016	0	-8.51E-09	0	0	-7.85E-05	0	0	0	0	0	20130808		98.4	2013Q3			0.078
0	-2.00E-08	0	0	0	1.09E-08	5.71E-10	0	0	0	0	0	0	0	-0.000156547	-1.35E-08	0	0	0	0	0	0	0	0	0	0	0	-0.001545729	-9.18E-09	0	20130809		98.4	2013Q3			0.078
0	0	0	-4.07E-08	0	0	0	0	0	0	0	0.000499158	0	0	0	0	0	0	0	0	1.77E-08	-1.26E-05	0	0	0	0	0	0.001111703	-2.89E-08	0	20130810		98.4	2013Q3			0.078
0	0	0	0	0	0	0	0	0	-0.007499155	0	0	0	0	0	3.37E-08	3.37E-08	0	0	-0.000246717	0	0	-2.69E-08	2.69E-08	0	0	0	-0.000476824	0	0	20130811		98.4	2013Q3			0.078
0	0	0	0	0	-1.33E-08	0	0	0	0	2.86E-08	0	0	0	0	0	0	0	0	0	0	0	0	6.86E-05	-0.000822185	6.86E-07	0	0	0	0	20130812		98.4	2013Q3			0.078
0	0	0.014549334	0	0	0	-1.23E-08	0	0	0	0	0	0	1.23E-08	-7.17E-05	0	-1.54E-05	0	0	0	0	1.70E-08	0	0	-0.000189527	0	0	1.76E-05	0	0	20130813		98.4	2013Q3			0.078
-0.011692311	0	-0.044468121	0	0	1.23E-08	0	0	7.24E-09	0	0	0	0	-4.20E-08	0	-1.31E-08	1.05E-08	0	0	0	0	0	0	0	0	0	0	9.55E-05	0	0	20130814		98.4	2013Q3			0.078
0.008097108	-1.25E-08	-0.023374282	0	0	0	9.69E-09	0	-1.25E-08	0.010029544	-1.58E-08	0	0	-8.20E-09	0	0	1.52E-08	0	0	0	0	1.42E-08	0	0	-3.09E-05	1.64E-08	0	-0.000153711	0	0	20130815		98.4	2013Q3			0.078
-0.009762905	0	0	0	0	0	0	0	0	0	0	0.000185574	4.89E-06	0	0	0	0	0	0	-0.000840856	0	0	0	0	0	0	0	-0.000595902	-0.000694674	0	20130816		98.4	2013Q3			0.078
0.000416867	0	0.011557567	0	0	0	0	0	0	0	0	0.000961836	0	0	0	2.91E-08	0	0	0	0	0	1.09E-05	-3.85E-05	0	0	0.000103259	0	-0.000936117	0	0	20130817		98.4	2013Q3			0.078
-0.005350227	0	-0.031685522	0	0	0	0	0	0	-0.005297731	0	-0.001483492	0	0	0	0	0	0	0	0	0	0.000134107	0	0	0	0	0	-0.000423011	0	0	20130818		98.4	2013Q3			0.078
0	1.17E-08	-0.036112367	0	0	-1.75E-08	0	0	0	0	0	0	0	0	0	0	-5.65E-06	0	0	0.00018546	0	0	0	0	0	0	0	9.20E-05	0	0	20130819		98.4	2013Q3			0.078
0	0	0	0	0	-1.41E-08	0	0	0	0	-7.27E-09	0	0	0	0	0	0	0	0	0	0	0	8.05E-09	-9.80E-09	0	0	0	0.000391109	0	0	20130820		98.4	2013Q3			0.078
0	9.40E-09	-0.043073442	0	0	0	0	0	0	0	-8.66E-06	0	0	-1.88E-08	0	0	0	0	0	0	0	0	9.90E-06	0	0	0	0	5.01E-05	0	0	20130821		98.4	2013Q3			0.078
0	0	0	0	0	0	0	0	-2.27E-08	0	9.99E-09	0	0	0	0	0	0	-1.09E-08	0	0	0	-1.85E-08	0	0	0	0	0	-5.39E-05	0	0	20130822		98.4	2013Q3			0.078
0	-2.89E-08	-0.061776271	0	0	0	0	0	0	0	0	-0.001735339	0	0	0	2.34E-08	0	1.21E-05	0	0	0	0	-0.000126327	0	0	0	0	3.39E-05	0	0	20130823		98.4	2013Q3			0.078
-0.006431563	0	0	0	0	0	0	0	0	0	0	-0.000865513	-0.000122769	0	0	0	3.45E-05	2.44E-08	0	0	0	0	-2.65E-06	2.92E-08	0.003716183	0	0	-0.000840141	0	0	20130824		98.4	2013Q3			0.078
0	0	0	0	0	0	0	0	0	0	0	0	0	0	0	0	0	-2.65E-08	0	0	6.85E-05	0	0	0	-0.006230612	0	0	-0.001508034	0	0	20130825		98.4	2013Q3			0.078
0	0	0	0	0	0	0	0	0	0	0	-0.000891888	0	1.17E-08	-6.96E-05	0	0	0	0	0	0	0	2.99E-06	0	0	-6.76E-06	0	-0.00033766	0	0	20130826		98.4	2013Q3			0.078
0	0	-0.047298094	0	0	0	1.08E-08	0	0	0	0	0	0	0	0	0	0	0	0	-7.87E-05	0	0	0	0	0.000620373	1.57E-05	0	-0.000378638	0	0	20130827		98.4	2013Q3			0.078
0	0	0	0	0	0	0	0	-1.02E-08	0	0	0	0	0	0	1.49E-08	0	0	0	0	0	0	0	0	0	0	0	-0.000874405	0	0	20130828		98.4	2013Q3			0.078
0	0	-0.021115135	0	0	-3.97E-08	0	0	0	0	0	0.00183781	0.000107922	0	0	0	0	0	0	0	0	0	-3.60E-05	0	0	-0.000127562	0	-8.96E-05	0	0	20130829		98.4	2013Q3			0.078
0	0	0	0	0	0	0	0	0	0.001531103	0	0	0	0	0	0	1.59E-08	2.46E-05	0	0	0	0	6.34E-05	-0.000461899	0	0	0	-0.000132128	0	0	20130830		98.4	2013Q3			0.078
0	0	0.019806113	5.04E-08	0	0	2.42E-08	0	2.52E-08	0	0	0.002369226	0	0	0	0	0	0	0	-2.98E-06	0.000151981	0	-5.72E-05	0.000416606	0	0	0	0	-2.52E-08	0	20130831	98.4	98.4	2013Q3			0.078
0.000496551	0	0	3.16E-08	0	-2.55E-08	-4.15E-08	0	0	0	0	0	0	-4.74E-08	0	0	0	0	0	7.49E-05	0	0	0	0	0	-4.59E-05	0	0.002124185	0	0	20130901		98.5	2013Q3			0.078
0	0	-0.040832007	0	0	0	0	0	0	0	0	0	1.10E-08	0	0	2.69E-08	1.14E-08	0	0	0	0	0	0	0	0.000194141	-2.19E-05	0	0.000748155	0	0	20130902		98.5	2013Q3			0.078
0	0	0	0	0	0	0	0	0	-0.001122385	-0.000131729	0	0	0	0	-1.47E-08	-1.13E-08	0	0	0	0	0	-1.76E-05	1.04E-08	0	0	0	0.00016995	0	0	20130903		98.5	2013Q3			0.078
0.001649029	0	0.024344959	0	0	-6.83E-09	-1.22E-08	0	-1.16E-08	0	0	-0.005309843	0	-1.11E-08	0	-1.06E-08	0	0	0	0	0	0	-2.19E-05	9.28E-09	-0.000226559	0	0	0.000746372	0	0	20130904		98.5	2013Q3			0.078
-0.001810986	0	-0.073039763	0	0	0	-9.93E-09	0	0	0	4.00E-05	0	0	0	-6.11E-05	0	0	0	0	0.001915709	0	0	0	0	0	0	0	0.000173348	0	0	20130905		98.5	2013Q3			0.078
0	0	0	0	0	-1.06E-08	0	0	0	0	0	0	0	0	-6.47E-05	0	0	0.00021837	0	0	0	4.85E-08	0	2.99E-05	0	0	0	0.000836017	0	0	20130906		98.5	2013Q3			0.078
0.004977651	0	0	0	0	0	0	0	0	0.001607238	0	0	0	0	0	0	6.19E-08	0	0	0	0	0	0	0	-0.001428235	0	0	0.001209265	0	0	20130907		98.5	2013Q3			0.078
0	-6.60E-08	-0.016916399	0	0	-2.71E-08	0	0	0	0	-3.61E-08	0	0	0	0	0	0	0	0	0	0	-4.18E-05	0	0	0	0	0	0.001670474	0	0	20130908		98.5	2013Q3			0.078
0	0	0	0	0	0	0	0	0	0	0	0	0	0	0	0	1.13E-08	0	0	0	0	2.26E-08	0.000119548	0	0.000234813	2.18E-05	0	-0.000697517	-2.82E-08	0	20130909		98.5	2013Q3			0.078
-0.00108341	0	-0.023983058	2.13E-09	0	0	0	0	0	0	0	0.007386256	0	-1.51E-08	4.48E-05	0	-1.51E-08	-0.000108093	0	0	0	0	0	0	0	2.66E-05	0	0.00118931	0	0	20130910		98.5	2013Q3			0.078
0	0	0	1.29E-08	0	0	0	0	-5.16E-08	0	0	0	0	0	-1.91E-06	-2.46E-08	1.29E-08	0	0	0	0	0	0	0	-5.84E-05	0	0	-4.13E-05	0	0	20130911		98.5	2013Q3			0.078
0	0	0	0	0	0	0	0	0	-0.001574397	0.000145807	0	0	-1.30E-08	0	0	-1.36E-08	0	0	0	0	0	6.81E-05	0	0	0	0	0.002152957	-8.93E-07	0	20130912		98.5	2013Q3			0.078
-0.010994575	9.23E-09	0	0	0	0	0	0	0	0	-9.94E-05	0	-1.46E-06	1.21E-08	0	0	0	0	0	0	0	0	0	0	0	-2.95E-06	0	0.001246795	0	0	20130913		98.5	2013Q3			0.078
-0.003056794	0	-0.017197466	0	0	0	-2.12E-08	0	0	0	-4.08E-08	-0.003884798	0	0	0	0	0	0	0	0	0	0	0	0	0	0	0	0.001311288	0	0	20130914		98.5	2013Q3			0.078
-0.007130419	2.98E-08	0	0	0	0	0	0	0	0	0	0.005139065	0	0	0	0	0	0	0	0.001770976	0	0	-7.90E-08	0	0	0	0	0	0	0	20130915		98.5	2013Q3			0.078
0	-1.18E-08	0.018850337	1.04E-08	0	0	2.08E-08	0	0	0	0	0	0	1.18E-08	1.56E-05	0	0	0	0	0	0	0	0	0	0	0	0	0	0	0	20130916		98.5	2013Q3			0.078
0.001107381	0	0	0	0	0	0	0	0	0	4.87E-05	0	0	0	0	0	2.63E-08	0	0	0	0	0	0	0	0	0	0	-0.000360986	0	0	20130917		98.5	2013Q3			0.078
0	0	0	-9.86E-09	0	0	0	0	0	0	0	0	0	0	0	0	-1.58E-08	0	0	0	0	-8.52E-07	0	-7.21E-05	0	0	0	0	0	0	20130918		98.5	2013Q3			0.078
0	-2.63E-08	0	0	0	0	0	0	0	0	0	0.012689354	0	0	0	0	0	0	0	0	0	0	0	0	0	0	0	0.000342896	0	0	20130919		98.5	2013Q3			0.078
0	0	-0.029843655	0	3.90E-08	3.90E-08	0	0	0	0	0	0	0	-5.99E-08	0	3.00E-08	-0.000385401	0	0	0	0	0	0	0	0	0	0	0.002754618	0	0	20130920		98.5	2013Q3			0.078
0	-1.12E-07	0.014121193	0	0	0	0	0	3.33E-08	0	0	0	0	0	-6.42E-08	0	2.09E-05	0	0	-0.000270605	0	0.000164391	0	0	0	0	0	0.001090192	0	0	20130921		98.5	2013Q3			0.078
0.006857698	0	0	0	0	0	0	0	-1.86E-08	-0.001668737	-1.50E-08	0	0	0	-1.62E-08	0	0	0	0	0	0	0	1.30E-08	0	0	0	0	0	0	0	20130922		98.5	2013Q3			0.078
0	0	-0.012946939	0	0	0	0	0	0	0	-9.04E-06	0.004002486	0	2.46E-08	0	0	0	0	0	0	0	0	0	0	0	0	0	0.000413654	0	0	20130923		98.5	2013Q3			0.078
0	-1.13E-08	0.018388391	0	0	0	0	0	0	0	0	0	0	-9.59E-09	0	-9.59E-09	1.31E-08	0	0	0	0	0	6.70E-06	0	0	0	0	0	0	0	20130924		98.5	2013Q3			0.078
-0.006584167	0	0	0	0	0	1.11E-08	0	0	0	0	-0.002442116	1.06E-08	0	0	0	0	7.20E-05	0	0.000105149	0	0	0	0	0	0	0	-0.000107762	0	0	20130925		98.5	2013Q3			0.078
0	0	0	0	1.56E-08	0	0	0	0	-1.87E-08	0	-0.0032658	-1.00E-08	0	0	0	0	0	0	0	0	0	0	-0.000488655	0	0	0	0.000409389	0	0	20130926		98.5	2013Q3			0.078
0	-1.60E-08	0	5.96E-07	0	0	0	0	0	-1.23E-08	0	0	-3.88E-08	1.94E-08	0	0	-2.71E-08	0	0	0	0	0	0	0	0	0	0	-6.44E-05	0	0	20130927		98.5	2013Q3			0.078
0	0	0	0	0	0	0	0	0	-4.05E-08	0	0	0	2.66E-08	0	0	0	0	0	0	0	0	1.07E-06	0	0	0	0	0.003921415	0	0	20130928		98.5	2013Q3			0.078
0	-1.24E-09	0.019341138	0	0	-1.70E-08	0	0	0	0	0	0	0	0	0	-2.15E-08	0	0.000192607	0	0	0	0	0	5.10E-05	0	3.31E-05	0	-0.00201298	0	0	20130929		98.5	2013Q3			0.078
0.001017991	0	0	0	0	0	0	0	-6.52E-08	0	0	0	0	-1.42E-08	0	1.36E-08	0	0	0	3.18E-05	0	0	0	0	-0.000121753	0	0	0	0	0	20130930	98.5	98.5	2013Q3	0.078	0.077	0.078
0	0	0.016452168	0	0	0	0	0	0	-8.45E-08	0	-0.011613775	0	0	0	0	5.87E-08	0	0	0	0	0.00070421	0	0	1.73E-05	0	0	-0.001905414	0	0	20131001		98.4	2013Q4			0.078
-0.004075088	4.61E-08	0	0	0	0	0	0	0	0	0	0.023043934	0	5.30E-08	0	0	0	0	0	0.00040022	0	0	0	0	0	0	0	0.002484004	0	0	20131002		98.4	2013Q4			0.078
0.00038969	-9.87E-08	0	4.34E-08	0	0	0	0	0	0	0	-0.012466488	1.21E-07	0	0	0	0	0	0	0	0	0	0	0	0	0	0	0.002276429	0	0	20131003		98.4	2013Q4			0.078
0	4.81E-08	0	0	0	0	0	0	-7.83E-08	0	0	-0.013726432	0	-0.000203923	0	0	1.32E-07	0	0	0	0	0	0	0	-0.002069089	0	0	-0.001577409	0	0	20131004		98.4	2013Q4			0.078
-0.002288984	0	0	0	0	0	0	0	0	0	0	-0.014424423	0	0	1.60E-05	0	0	0	0	0	0	-0.000324224	0	0	0	4.29E-05	0	0.001286647	0	0	20131005		98.4	2013Q4			0.078
0	0	0	5.39E-08	0	0	0	0	0	-0.001548072	4.69E-08	0	0	0	0	0	8.98E-08	0	0	0	0	0	0	0	0	4.90E-08	0	0	0	0	20131006		98.4	2013Q4			0.078
0	0	0	0	0	0	-3.89E-08	0	0	0	0	0.01449349	-0.000507486	0	0	0	4.47E-08	0	0	-0.002415456	0	-0.000307985	0	5.69E-05	0	-0.000966428	0	0.002882198	0	0	20131007		98.4	2013Q4			0.078
0.002816414	-2.69E-08	0.016447789	-1.47E-08	0	-1.22E-08	0	0	0	-0.001707352	0	0	0	0	4.76E-05	0	0	0	0	0	0	0	0	0	0	3.92E-05	0	-0.001113119	0	0	20131008		98.4	2013Q4			0.078
-0.001764347	-1.12E-08	-0.034378051	1.08E-08	0	0	-2.69E-08	0	0	0	0	0	0	0	-0.000110881	-1.35E-08	0	0	0	0	0	-5.91E-06	0	0	0	-1.18E-05	0	0.000748416	0	0	20131009		98.4	2013Q4			0.078
0	0	0	0	0	0	0	0	0	0	0	0	1.49E-05	0	-9.16E-05	0	2.02E-08	0	0	0	0	0	0	0	0	1.12E-05	0	0.000353378	0	0	20131010		98.4	2013Q4			0.078
0	0	0	0	0	0	-1.55E-08	0	0	-0.000354407	0	0	0	0	0	0	1.39E-08	0	0	0	0	-3.15E-06	-0.000125525	0	9.17E-05	0	0	0	0	0	20131011		98.4	2013Q4			0.078
-0.003238658	0	0	1.51E-08	0	0	1.57E-08	0	0	-0.002173406	4.06E-05	0	0	0	0	0	-3.03E-08	0	0	0	0	0	2.60E-05	-3.03E-08	0	0	0	0.000540846	0	0	20131012		98.4	2013Q4			0.078
0.00572897	0	0	0	0	0	3.38E-08	0	0	0	0	0.00557403	-3.24E-08	0	-1.19E-05	0	6.48E-08	0	0	0	0	3.97E-05	-1.72E-05	2.73E-06	-0.000770303	0	0	0.000947055	0	0	20131013		98.4	2013Q4			0.078
0	0	0	0	0	-4.14E-08	-1.25E-08	0	0	0	0	0	-1.64E-08	0	0	0	0	0	0	0	0	3.27E-06	0	9.71E-09	-2.83E-05	0	0	4.95E-05	0	0	20131014		98.4	2013Q4			0.078
0	0	0	1.25E-08	0	0	0	0	0	0	0	-0.001630301	0	0	0	0	1.25E-08	0	0	0	0	-8.97E-09	0	0	0	0	0	0.000267623	0	0	20131015		98.4	2013Q4			0.078
0	0	0	0	0	0	1.22E-08	0	0	0	0	0.003425356	0	0	0	0	0	0	0	0	0	0	5.51E-05	1.07E-05	-1.45E-05	0	0	0	0	0	20131016		98.4	2013Q4			0.078
0	0	0	0	0	-2.19E-08	0	0	0	0	0	-0.00084676	0	0	0	0	-3.88E-08	0	0	0	0	0	0	0	0	0	0	-0.000745834	0	0	20131017		98.4	2013Q4			0.078
-0.004889702	0	-0.017603698	2.08E-08	0	0	-1.20E-08	0	0	0	0	-0.001831283	0	0	0	0	0	0	0	0	0	0	6.65E-05	0	1.75E-05	-2.46E-05	0	0.000182737	0	0	20131018		98.4	2013Q4			0.078
0	0	0	0	0	0	0	0	0	0	0	0.002218227	0	0	0	-3.14E-08	-2.69E-08	0	0	-0.000151201	0	0	0	0	0	0	0	0.001783843	0	0	20131019		98.4	2013Q4			0.078
0	0	0	0	0	0	0	0	0	0	3.46E-08	0	0	0	-6.27E-08	-4.11E-08	5.48E-08	-0.000523337	0	0.000329223	0	0	0	0	0.003257629	-3.20E-05	0	-0.00055299	0	0	20131020		98.4	2013Q4			0.078
0	0	0	1.14E-08	0	-5.01E-08	1.10E-08	0	0	0	0	0	-2.82E-08	0	-3.03E-05	1.55E-08	1.10E-08	0	0	0	0	6.03E-05	0	0	0	9.63E-06	0	0.00067243	0	0	20131021		98.4	2013Q4			0.078
0	0	-0.006778962	0	1.23E-08	2.73E-08	0	0	0	0	0	0	9.84E-09	0	0	0	2.05E-08	0	0	0.001689749	0	0	0	0	0	0	0	0.000398655	0	0	20131022		98.4	2013Q4			0.078
0	0	0	0	0	0	0	0	0	0	0	0	0	0	0	0	-1.21E-08	0.001466062	0	0	0	0	0	0.000342259	0	0	0	-0.000866111	0	0	20131023		98.4	2013Q4			0.078
-0.011799137	0	-0.040886328	0	0	0	0	0	0	0	0	0	0	0	0	0	0	0	0	0	0	0	0	0	0	0	0	0	0	0	20131024		98.4	2013Q4			0.078
0	0	0	0	0	0	0	0	0	0	0	0	0	0	0	1.24E-08	1.30E-08	0	0	0	-1.54E-08	0	0	0	0	0	0	0.000190669	0	0	20131025		98.4	2013Q4			0.078
0	0	0	2.46E-08	0	0	0	2.83E-07	0	0	0	0	0	0	0	0	0	0	2.83E-07	0	0	0	-1.37E-05	0	0	0	2.83E-07	0.000880897	0	2.83E-07	20131026		98.4	2013Q4			0.078
0.007896158	-4.08E-08	0.015277225	0	0	0	0	0	0	0	0	0	0	0	0	0	0	0	0	7.94E-06	0	-0.000436365	0	0	0	-3.40E-05	0	0.001306909	0	0	20131027		98.4	2013Q4			0.078
-0.005468743	1.54E-08	0	-1.11E-08	0	0	0	0	0	0	0	0	-9.88E-09	3.95E-08	0	0	0	0	0	-8.94E-05	0	0	0	0	0	-1.14E-05	0	0	0	0	20131028		98.4	2013Q4			0.078
-0.005717855	1.56E-08	0	-1.08E-08	0	0	0	0	0	0	0	0	0	0	-0.003289531	0	-2.77E-08	0	0	0	0	0	0	0	0	0	0	-6.58E-05	0	0	20131029		98.4	2013Q4			0.078
0.004038874	0	0	0	-1.63E-08	0	0	0	0	0	0	0	9.39E-09	-1.06E-08	0	0	0	0	0	0	0	0	0	0	0	0	0	-0.00079188	0	0	20131030		98.4	2013Q4			0.078
-0.003681806	0	-0.063055121	0	0	0	0	0	0	0	0	8.21E-05	0	0	-0.00069253	0	0	0	0	0	0	0	0	0	0	0	0	0.000699246	0	0	20131031	98.4	98.4	2013Q4			0.078
0	0	0.011460478	0	0	0	0	0	1.34E-08	-9.62E-07	0	0	0	3.02E-08	0	2.10E-08	0	0	0	0	0	0	0	-5.75E-06	0	0	0	-0.000344875	-1.05E-08	0	20131101		98.3	2013Q4			0.078
0.006802739	0	0	-4.19E-08	0	0	-2.26E-08	0	0	0	0	0	0	0	0	0	0	0	0	0	0	-0.002001932	0	0	0.000561569	0	0	0.000362148	0	0	20131102		98.3	2013Q4			0.078
0	0	0	0	0	0	0	0	-2.91E-08	0	0	0	-2.57E-08	-2.91E-08	2.39E-08	0	0	0.001336452	0	0	0	-0.001564962	0	0	0	0	0	0.00079537	0	0	20131103		98.3	2013Q4			0.078
0	0	-0.059193412	0	0	0	0	0	-2.51E-08	0	0	0	0	1.46E-08	0.000113867	0	0	0	0	0	0	0	0	0	-7.41E-05	0	0	-0.000215551	0	0	20131104		98.3	2013Q4			0.078
0	0	0	0	0	0	0	0	0	0	0	0	0	0	0	-2.35E-08	0	0	0	-0.000557065	0	0	0	0	-0.000173885	0	0	0.000324924	0	0	20131105		98.3	2013Q4			0.078
-0.006592518	0	-0.017797606	0	-9.33E-09	-9.72E-09	0	0	0	0	-3.50E-05	0	0	0	0	0	0	0	0	0	0	0	0	0	0	0	0	0	0	0	20131106		98.3	2013Q4			0.078
0	0	0	0	0	0	0	0	0	0	0	0	0	0	0	2.77E-08	0	0	0	0	0	0.000230635	0	0	0	0	0	0.000583374	0	0	20131107		98.3	2013Q4			0.078
0	-1.09E-08	0.017749378	0	0	0	0	0	0	0	-8.85E-09	0	0	0	-3.05E-05	7.97E-08	0	0	0	0	0	0	0	0	0	0	0	0.001898573	0	0	20131108		98.3	2013Q4			0.078
0	0	0	0	0	0	0	0	0	0	0	-0.003650096	0	0	0	0	1.18E-07	0	0	0	0	0	0	0	0	0	0	-0.000274847	-2.62E-08	0	20131109		98.3	2013Q4			0.078
0	-7.75E-08	0	0	0	0	0	0	0	0	0	0	0	4.61E-08	0	-8.61E-08	0	-0.001568868	0	0	0	0	0	0	0	0	0	0	0	0	20131110		98.3	2013Q4			0.078
0	0	0	0	0	0	0	0	0	0	0	0	1.03E-08	0	0	1.34E-08	0	-0.004753446	0	0	0	0	-5.52E-05	0	7.39E-05	0	0	0.000710149	0	0	20131111		98.3	2013Q4			0.078
0	-1.13E-08	0	0	0	0	0	0	0	0	0	0	0	0	0	0	2.18E-05	0	0	0	0	0	-3.03E-05	0	0	0	0	-0.000235859	0	0	20131112		98.3	2013Q4			0.078
0	0	0	0	0	0	0	0	0	0	2.62E-06	2.47E-05	0	0	0	-1.04E-08	0	0	0	0	0	0	-1.57E-05	0	-9.54E-09	0	0	0.000550138	0	0	20131113		98.3	2013Q4			0.078
0	2.69E-08	0	0	-8.96E-09	0	0	0	0	0	0	-1.23E-08	-1.79E-08	0	0	0	0	0	0	0.002699989	0	0	5.15E-06	0	0	0	0	0	0	0	20131114		98.3	2013Q4			0.078
0	-1.42E-08	0	0	0	-1.21E-08	0	0	0	-1.78E-06	0	0	0	0	0	0	-2.41E-08	0	0	0.00165858	0	-0.000279563	0	0	1.05E-08	-3.52E-06	0	0.001933054	0	0	20131115		98.3	2013Q4			0.078
0	0	0	0	0	2.44E-05	0	0	0	0	0	6.22E-06	0	0	1.93E-08	0	5.59E-08	0	0	0	0	0	0	0	0	0	0	0.0043046	0	0	20131116		98.3	2013Q4			0.078
-0.01248135	4.11E-08	0	0	0	-3.86E-08	0	0	2.12E-05	0	0	0	0	0	0	0	4.11E-08	0	0	0	0	0	0	5.88E-08	0	0	0	-0.001246724	0	0	20131117		98.3	2013Q4			0.078
0	0	-0.028557592	0	0	0	-1.50E-08	0	0	0	0	1.28E-05	0	0	0	0	1.21E-08	0	0	-0.000289419	0	0	-2.97E-05	0	0	2.23E-05	0	-0.000197291	0	0	20131118		98.3	2013Q4			0.078
-0.008073894	1.41E-08	0	0	0	0	-9.81E-09	0	0	0	0	1.80E-08	0	0	-7.92E-07	0	-4.83E-08	0	0	-0.000423862	0	0	0	0	0	0	0	-0.000704961	0	0	20131119		98.3	2013Q4			0.078
0	1.76E-08	-0.051543832	0	0	1.00E-08	0	0	0	-9.18E-09	0	0	0	0	7.57E-06	0	0	0	0	0.000862199	0	0	0	0	0	4.34E-05	0	-0.001128428	0	0	20131120		98.3	2013Q4			0.078
0	0	-0.017203178	7.45E-09	0	-1.04E-08	0	0	0	0	6.58E-06	0	0	0	0	0	0	0	0	0	0	0.000634917	0	8.52E-05	0	5.71E-06	0	0.000602148	0	0	20131121		98.3	2013Q4			0.078
-0.026333102	0	0	0	0	1.02E-08	0	0	0	0	0	1.38E-08	0	1.38E-08	0	0	-0.000202679	0	0	0	0	0	-9.67E-06	0.000327397	0	0	0	0.001507533	0	0	20131122		98.3	2013Q4			0.078
0	3.19E-08	0.027900515	0	0	0	0	0	0	0	1.96E-08	0	2.32E-08	0	0	0	2.43E-08	0	0	0	0	-0.003870537	0	0	0.004372372	2.95E-06	0	-0.000139647	0	0	20131123		98.3	2013Q4			0.078
-0.020832624	2.71E-08	0	0	0	-1.08E-07	0	0	-5.42E-08	0	0	0	0	0	0	0	0	0	0	9.92E-05	0	-0.00392494	0	0	0	0	0	-0.000657089	0	0	20131124		98.3	2013Q4			0.078
0	0	-0.013747751	0	0	-1.46E-08	0	0	0	0	0	8.87E-09	0	0	-1.84E-05	0	1.46E-08	-0.001937491	0	0	0	0	0	-0.000212235	0	1.11E-05	0	-0.002498541	0	0	20131125		98.3	2013Q4			0.078
0.008751266	0	0	0	0	0	0	0	0	0	0	0	-9.69E-09	1.16E-08	-0.000153623	-1.06E-08	0	0	0	0	0	0.001104336	0	0	0	-3.69E-05	0	-0.000321546	0	0	20131126		98.3	2013Q4			0.078
-0.0024732	0	0.004326245	0	0	0	0	0	0	0	0	0	0	0	0	0	0	0	0	0	0	0.001160182	0	0	0	0	0	0.000696143	0	0	20131127		98.3	2013Q4			0.078
0	0	0	0	-1.10E-08	1.20E-08	0	0	0	0	0	0	0.001024357	9.33E-09	0	0	-2.29E-08	0	0	0	0	-0.00139323	-9.00E-09	0	-5.07E-06	0	0	0.001204397	0	0	20131128		98.3	2013Q4			0.078
0	0	0	0	0	0	0	0	0	0	0	0	0	0	0	0	-1.66E-08	0	0	0	0	-0.00288097	0	0	0	-0.000168856	0	0.001391483	0	0	20131129		98.3	2013Q4			0.078
0	0	-0.028860481	-1.97E-08	0	0	0	0	0	0	0	0	0	0	0	0	3.41E-08	0	0	0	0	0	0	0	0	0	0	-0.001207146	0	0	20131130	98.3	98.3	2013Q4			0.078
0	0	0.015734968	0	-1.60E-07	0	0	-1.60E-07	0	0	2.01E-05	0	0	-4.27E-08	0	0	0	0.000977752	-1.60E-07	0	0	0	-2.21E-08	0	0	0	-1.60E-07	0.000902044	0	-1.60E-07	20131201		98.2	2013Q4			0.078
0	0	0	0	0	0	0	0	-1.30E-08	-2.60E-08	0	0	0	-1.09E-08	0	-1.14E-08	1.82E-08	0	0	0	0	0	0	0	0	0	0	0	0	0	20131202		98.2	2013Q4			0.078
-0.004925632	0	0.018418756	0	0	0	0	0	0	-1.14E-08	0	-6.99E-06	0	0	0	0	-8.85E-09	0	0	0	0	0	0	0	0	-6.07E-05	0	0.001010619	0	0	20131203		98.2	2013Q4			0.078
-0.009971091	1.35E-08	0	0	0	0	0	0	0	0	0	0	-6.21E-05	0	0	0	0	0	0	0	0	0	1.91E-05	0	-2.46E-05	0	0	-0.000792805	0	0	20131204		98.2	2013Q4			0.078
0.00569143	0	-0.019499251	-1.01E-08	-1.16E-08	0	0	0	-1.10E-08	-8.67E-09	0	1.06E-08	0	0	0	0	0	0	0	-0.000688476	0	0	0	6.51E-05	0	0	0	0.000876127	0	0	20131205		98.2	2013Q4			0.078
-0.006664606	-1.44E-08	0	1.16E-08	0	0	0	0	0	3.49E-08	0	0	0	0	0	0	9.40E-09	0	0	0	0	0	0	8.19E-06	0	-6.91E-05	0	0.000161175	0	0	20131206		98.2	2013Q4			0.078
0	0	0.045046878	0	-5.18E-08	0	0	0	0	0	0	0.000481262	0	0	0	0	-3.20E-08	0.000481858	0	0	0	0	0	0	0	-4.24E-06	0	0.000779124	0	0	20131207		98.2	2013Q4			0.078
0	0	0	0	0	0	5.82E-08	0	0	0	0	0	0	0	2.91E-08	0	0	0	0	0	0	0	0	0	-0.000918849	0	0	0.000258088	0	0	20131208		98.2	2013Q4			0.078
0	0	0.012978343	0	0	-1.12E-08	0	0	0	-1.21E-08	9.61E-09	-2.22E-06	0	-1.33E-08	0	0	0	0	0	0	0	0	0	0	0	0	0	0.000159433	0	0	20131209		98.2	2013Q4			0.078
0	1.02E-08	-0.058492624	0	0	0	1.59E-08	0	0	0	0	0	0	1.70E-08	0	0	1.59E-08	0	0	0	0	0	7.76E-06	0	0	-1.75E-05	0	-0.000432656	0	0	20131210		98.2	2013Q4			0.078
0	0	0	0	0	1.32E-08	0	0	0	2.65E-08	0	1.05E-08	0	1.80E-08	0	0	0	0	0	0.000410388	0	0	0	0	0	3.94E-05	0	-0.001180949	0	0	20131211		98.2	2013Q4			0.078
0	0	0	1.17E-08	-1.07E-08	0	1.07E-08	0	0	0	0	0	0	0	0	0	0	0	0	0	0	0	0	0	0	0	0	0.000417583	0	0	20131212		98.2	2013Q4			0.078
0	0	0	0	0	0	-1.38E-08	0	-9.75E-09	0	7.58E-06	-2.37E-05	0	0	0	0	-0.000145241	0	0	0	0	-0.005932028	0	0	0	-1.63E-05	0	0.000213394	0	0	20131213		98.2	2013Q4			0.078
0	0	0	0	0	0	0	0	0	0	0	0	0	0	0	0	0	0	0	-0.0008631	0	0	4.01E-08	0	0	0	0	9.48E-05	0	0	20131214		98.2	2013Q4			0.078
0	0	0.013945846	0	0	0	0	0	0	0	0	0	0	0	0	0	0	-9.35E-05	0	0	0	-0.004320593	0	0	0	-2.96E-08	0	-0.006442938	0	0	20131215		98.2	2013Q4			0.078
0	-1.25E-08	0	-1.01E-08	0	-3.74E-08	0	0	0	0	0	0	4.11E-05	0	0	0	0	0	0	0.000438134	0	0	0	0	0	0	0	0	0	0	20131216		98.2	2013Q4			0.078
0	0	-0.021154317	0	0	-1.07E-08	0	0	0	0	0	-3.08E-08	0.000761607	0	0	0	0	0	0	0.001382787	9.13E-09	0	0	0	-3.29E-05	0.00014502	0	0.000284237	0	0	20131217		98.2	2013Q4			0.078
0	0	0	8.86E-09	-1.04E-08	0	-1.41E-08	0	0	-1.60E-08	0	0	0	0	0	0	0	0.000973571	0	0	0	0	0	6.51E-05	0	2.32E-05	0	-0.000613361	0	0	20131218		98.2	2013Q4			0.078
0	0	0	0	0	-3.91E-08	-1.55E-08	0	1.18E-08	0	6.53E-05	-1.30E-08	0.005101502	0	0	0	0	-0.000924627	0	0	0	0	0	0	0	0	0	0.000112337	0	0	20131219		98.2	2013Q4			0.078
-0.006283498	0	0	0	0	-1.03E-08	0	0	0	0	0	0	0	0	0	0	0	0	0	0	-0.000252543	0	0	0	0	0	0	0.002727196	0	0	20131220		98.2	2013Q4			0.078
0.008439175	0	0	2.03E-08	0	0	0	0	0	0	0	0	0	0	0	-3.04E-08	0	0	0	0	0	-0.005566315	0	0	0.000873939	0	0	0.001801219	-0.000174484	0	20131221		98.2	2013Q4			0.078
0.022711954	0	0	3.00E-08	0	0	0	0	0	0	0	0	-5.24E-08	0	0	0	0	2.17E-08	0	-2.18E-05	0	0	5.99E-08	0	0	0	0	0.000230377	0	0	20131222		98.2	2013Q4			0.078
0	0	-0.013855804	0	0	0	0	0	0	0	0	1.25E-08	-0.000177991	0	-2.99E-05	0	0	0	0	-0.001014532	0	0	0	0.000567143	0	0	0	0	0	0	20131223		98.2	2013Q4			0.078
0	0	0	8.97E-09	0	0	0	0	0	0	0	0	0.000199843	-1.14E-08	1.92E-06	0	0	0	0	0	0	-0.008586017	0	0	0	0	0	0.000387555	0	0	20131224		98.2	2013Q4			0.078
0	-1.72E-08	0	0	0	0	0	0	0	-1.04E-08	8.90E-09	0	0	0	0	0	0	0	0	0	0	0	0	-0.000510214	0	0	0	0	0	0	20131225		98.2	2013Q4			0.078
0	0	0	0	0	0	0	0	0	0	0	0	0.000128962	0	0	0	0.000305174	0.000189343	0	0	0	0	0	0	0	0	0	-9.53E-05	-1.84E-08	0	20131226		98.2	2013Q4			0.078
0.003318529	0	0	0	0	0	-1.29E-08	0	-1.75E-08	0	0	0	0	0	0	0	0	0	0	0	0	0	0	0	0	0	0	-0.0004808	0	0	20131227		98.2	2013Q4			0.078
0	0	0	0	0	2.31E-08	0	0	-6.61E-08	0	0	0	0	0	0	5.44E-08	0	0	0	0	0	0	0	0	-0.000171799	0	0	-0.000601802	0	0	20131228		98.2	2013Q4			0.078
0	0	0.021802726	0	-2.88E-08	-1.95E-08	0	0	5.03E-08	0	0	0	0	0	-0.002089089	2.88E-08	0	0	0	0	0	-0.015553066	0	6.54E-05	-0.000600982	3.70E-05	0	-0.002107037	0	0	20131229		98.2	2013Q4			0.078
0	0	0	0	0	-2.12E-08	0	0	0	-1.10E-08	0	-2.50E-08	0	0	0	0	9.55E-05	0	0	4.11E-05	0	0	3.22E-06	0	4.62E-06	0.000403722	0	-0.001897589	1.53E-08	0	20131230		98.2	2013Q4			0.078
0	0	-0.01491065	0	-1.05E-08	-1.05E-08	-1.01E-08	-2.51E-07	0	0	0	1.09E-08	0	0	0	0	0.000122392	0	-2.51E-07	0	0	0	0	8.13E-05	0	-0.000427389	-2.51E-07	0.001580634	0	-2.51E-07	20131231	98.2	98.2	2013Q4	0.078	0.078	0.078
7.07E-08	0	-4.90E-08	0	0	-6.31E-05	0	0	0	0	0	0	8.40E-08	0	-3.78E-08	0	0.000720953	0	0	0	-4.90E-08	0	0	0.000436499	0	-0.000243415	0	0.010582388	0	0	20140101		97.9	2014Q1			0.074
0	0	-0.000868077	-1.26E-07	0	-8.32E-09	0	0	0	0	0	0	0.000227521	0	2.78E-08	0	0	0	0	0	0	0	0	0	-2.19E-08	1.29E-05	0	-0.014897285	0	0	20140102		97.9	2014Q1			0.074
-0.004128171	0	0.000775324	0	0	1.83E-08	0	0	0	-2.67E-08	0	0	0	0	0	0	0	0	0	0	0	0	3.64E-08	0.000378241	4.16E-08	0	0	0.011629712	1.34E-07	0	20140103		97.9	2014Q1			0.074
-4.78E-08	0	-0.004308892	-1.52E-07	0	-2.48E-08	0	0	0	0	2.62E-05	8.46E-08	-1.70E-05	0	0	0	0	-1.52E-07	0	8.32E-08	0	0	-2.30E-08	-5.38E-05	0	0.000131741	0	0.002326105	0	0	20140104		97.9	2014Q1			0.074
0	0	0.00027858	-3.45E-08	0	-4.37E-08	0	0	0	5.07E-06	0	0	2.64E-05	0	1.69E-08	0	0	0	0	0	5.78E-08	0.001707244	0	0.000180904	0	4.27E-08	0	-0.010653225	0	0	20140105		97.9	2014Q1			0.074
0	0	0	2.12E-07	0	0	0	0	0	0	3.54E-08	-1.27E-07	0	5.86E-08	-4.79E-08	0	-0.000266818	0	0	-1.59E-07	0	0	4.01E-08	1.50E-08	0	0	0	-0.008870052	0	0	20140106		97.9	2014Q1			0.074
-0.00092753	-7.55E-08	0	0	0	0	0	0	-2.93E-08	0	0	0	0	0	0	0	-0.000577194	0	0	0	0	0	0	0	0	0	0	-0.001789632	-9.42E-08	0	20140107		97.9	2014Q1			0.074
-0.001516985	-5.50E-08	-0.001074814	4.36E-08	0	0	0	0	0	0	0	0	4.78E-05	0	-0.000173625	0	4.36E-08	0	0	0	3.02E-08	0	4.13E-08	0.000131953	0	0	0	0.002079733	-1.37E-05	0	20140108		97.9	2014Q1			0.074
-0.000438745	0	0	3.03E-05	0	0	0	0	0	0	0	0	-1.84E-07	0	0	0	-1.70E-05	0	0	0	-1.86E-08	0	0	0	0	-1.61E-08	0	-0.001366449	0	0	20140109		97.9	2014Q1			0.074
0	0	-0.000829215	-2.94E-07	0	-1.81E-05	0	0	0	0	-1.79E-08	0	0	0	0	0	0.000611236	0.000140959	0	0	0	0	-1.79E-08	0	0	0	0	0	0	0	20140110		97.9	2014Q1			0.074
0	1.09E-08	0	1.09E-08	-2.79E-07	-5.41E-05	-2.79E-07	-2.79E-07	1.09E-08	1.56E-07	-3.46E-08	0	0	-2.79E-07	0	1.56E-07	-1.43E-07	-2.52E-07	-2.79E-07	-0.000107834	0	0.000228167	0	0	0	1.12E-07	-2.79E-07	0.029562221	1.22E-07	-2.79E-07	20140111		97.9	2014Q1			0.074
0.000415199	0	-0.000318096	-6.45E-08	0	5.01E-08	0	0	7.56E-08	-6.45E-08	3.75E-08	0	-0.000302448	0	0	0	0.000362385	-8.00E-08	0	5.01E-08	0	-0.000469138	-4.67E-08	2.28E-05	7.84E-08	0	0	0.006174039	7.84E-08	0	20140112		97.9	2014Q1			0.074
0.004500217	2.18E-08	-0.000887841	-4.63E-08	3.45E-07	-2.95E-06	3.45E-07	3.45E-07	0	-1.23E-08	0	0	7.88E-05	3.45E-07	3.18E-08	3.45E-07	0.000328126	0	3.45E-07	-5.01E-08	3.18E-08	-0.000663746	0	1.85E-08	-1.36E-07	-2.88E-08	3.45E-07	0.007922838	0	3.45E-07	20140113		97.9	2014Q1			0.074
-0.001590724	0	0	0	0	0	0	0	0	7.17E-08	0	0	-2.67E-08	0	0	0	0	0	0	0	0	0	0	1.65E-08	0	1.36E-08	0	0.023230544	0	0	20140114		97.9	2014Q1			0.074
-0.002167018	0	-0.002797836	8.64E-08	0	0	0	0	0	-2.70E-08	-1.25E-08	0	0	0	0	0	0	0	0	-3.38E-08	0	0	5.86E-08	-0.000125725	0	-2.02E-08	0	-0.004450406	0	0	20140115		97.9	2014Q1			0.074
0	0	-8.52E-05	-7.27E-08	0	0	0	0	-4.86E-09	-4.30E-09	4.58E-08	0	0	0	2.20E-08	0	0	5.45E-09	0	-2.03E-08	2.20E-08	0	0	0.000691654	0	0	0	0.00315381	1.31E-05	0	20140116		97.9	2014Q1			0.074
-0.000676387	0	0.001209411	0	0	-2.14E-08	0	0	0	0	0	0	0	0	0	0	0	0	0	0	0	-0.000245423	6.52E-08	-0.000288405	0	-2.14E-08	0	-0.006696113	-1.89E-05	0	20140117		97.9	2014Q1			0.074
0	0	-7.44E-05	-2.33E-08	0	0	0	0	0	0	0	0	-9.16E-05	0	0	0	0	0	0	-7.69E-08	4.53E-08	0	0	0	0	0	0	-0.005615928	0	0	20140118		97.9	2014Q1			0.074
0	0	-0.002417516	-1.36E-07	0	-2.41E-08	-1.85E-07	0	0	0	0	0	0	0	-5.76E-08	0	-5.94E-08	-1.48E-08	0	0	8.02E-08	0	6.00E-08	0	2.29E-06	0	0	-0.021418662	0	0	20140119		97.9	2014Q1			0.074
0	0	0	0	0	3.75E-08	0	0	0	3.40E-08	0	3.40E-08	7.41E-05	0	0	0	-0.000420182	0	0	-9.59E-08	0	0	0	0.001121565	0	0.000110431	0	0.003328622	0	0	20140120		97.9	2014Q1			0.074
0	0	-0.000431941	0	0	4.44E-08	0	0	-1.17E-08	-3.01E-05	3.89E-08	0	0	0	-3.75E-08	0	-0.000834671	0	0	0	0	0	0	0	0	0	0	0.011264817	0	0	20140121		97.9	2014Q1			0.074
-0.000989129	-3.87E-08	0	0	0	0	0	0	0	0	2.27E-08	6.11E-08	-4.04E-08	0	-8.37E-08	0	-0.000395102	0	0	8.80E-08	0	0	-7.33E-08	0	-8.41E-08	-4.50E-08	0	-0.016122063	0	0	20140122		97.9	2014Q1			0.074
0	0	-0.000560359	0	0	0	0	0	-1.99E-08	-3.02E-08	2.26E-08	0	0	0	0	0	-0.000326727	0	0	-2.84E-08	8.68E-08	0	0	0	-5.50E-08	-2.00E-08	0	-0.004627609	0	0	20140123		97.9	2014Q1			0.074
0	0	0	2.56E-08	0	0	0	0	4.20E-08	1.31E-08	0	0	0	0	0	0	0.000268203	0	0	-6.39E-08	-6.46E-08	0	0	7.26E-05	0	0	0	0.023130108	0	0	20140124		97.9	2014Q1			0.074
0	4.64E-07	-0.002593793	0	4.64E-07	7.14E-08	4.64E-07	4.64E-07	4.64E-07	-2.16E-08	-6.09E-08	0	0.003487955	4.64E-07	-1.06E-07	4.64E-07	0	-6.25E-08	4.64E-07	-8.07E-08	2.69E-05	0	-6.09E-08	0.002022251	-7.43E-08	-0.000819166	4.64E-07	-0.016842497	0	4.64E-07	20140125		97.9	2014Q1			0.074
0	-7.75E-09	-0.000384633	0	0	-5.05E-08	0	0	0	0	0	0	-6.99E-08	0	-6.07E-08	0	-0.000748874	-6.07E-08	0	-2.73E-08	0	-0.000799219	3.71E-09	0	6.99E-08	0	0	0.012086234	0	0	20140126		97.9	2014Q1			0.074
-0.003930361	-9.64E-08	-0.002204615	0	3.34E-07	0	3.34E-07	3.34E-07	4.62E-08	0	6.01E-08	-0.00127253	0	3.34E-07	0	3.34E-07	0.001584924	0	3.34E-07	2.68E-08	-2.50E-07	-9.64E-08	0	0	3.69E-05	0	3.34E-07	-0.00186783	0	3.34E-07	20140127		97.9	2014Q1			0.074
0	0	-0.00024707	-3.00E-08	0	0	0	0	0	5.12E-08	-4.16E-08	0	0	0	1.52E-08	0	0	-1.71E-07	0	0	1.20E-08	-0.000926429	0	-2.62E-05	-2.12E-05	0	0	0.014098186	5.73E-08	0	20140128		97.9	2014Q1			0.074
0	-3.84E-08	0	0	0	4.93E-08	0	0	0	2.21E-08	0	0	0	0	0	1.06E-08	-0.006644494	0	0	0	0	0	3.05E-08	1.14E-08	-5.27E-08	0	0	0.000667983	0	0	20140129		97.9	2014Q1			0.074
-0.000154576	-1.95E-08	0	9.85E-08	0	-1.95E-08	0	0	5.35E-08	0	5.24E-08	7.94E-08	0	0	6.02E-05	0	0	0	0	0	-7.91E-06	0	-0.000413613	7.94E-08	0	0.000867981	0	-0.000849349	0	0	20140130		97.9	2014Q1			0.074
0	0	-6.68E-07	0	0	0	0	0	-2.91E-05	0	0	0.000370864	0	0	1.65E-07	0	0	0	0	0	0	0	-4.70E-07	0	4.04E-07	0	0	0	1.65E-07	0	20140131	97.9	97.9	2014Q1			0.074
-1.09E-07	0	0	0	0	0	0	0	0	0	0	0.000745904	0	0	0	0	0	0	0	0	0	-0.001442655	-6.03E-08	-4.22E-08	-4.08E-08	0	0	-0.011693833	0	0	20140201		96.9	2014Q1			0.074
-0.002905793	4.52E-07	-0.000978266	-1.06E-07	4.52E-07	1.10E-08	4.52E-07	4.52E-07	1.10E-08	0	0	-2.41E-07	0	4.52E-07	-9.58E-08	4.52E-07	0.003739345	-3.10E-07	4.52E-07	-9.58E-08	0	-0.00018786	1.60E-06	0.000744123	0	0	4.52E-07	0.001171173	0	4.52E-07	20140202		96.9	2014Q1			0.074
0	0	-9.50E-08	-2.07E-07	0	-0.000479725	0	0	-2.07E-07	-9.50E-08	0	0.000312099	-4.84E-08	0	-1.62E-07	0	0.005994398	-1.62E-07	0	-1.62E-07	0	0	7.17E-05	6.85E-08	-1.62E-07	0	0	0.025134201	0	0	20140203		96.9	2014Q1			0.074
0.000369218	0	-0.000630474	0	0	2.79E-07	0	0	0	6.67E-08	0	0.001179025	0	0	6.29E-08	0	0	0	0	2.79E-07	2.79E-07	0	1.35E-07	0	2.79E-07	7.91E-08	0	-0.001908965	0	0	20140204		96.9	2014Q1			0.074
-4.83E-07	0	-0.001164867	0	0	0	-1.35E-07	0	0	0	0	0	0	0	-1.41E-07	0	0	0	0	0	0	0.003525957	0	0	-1.35E-07	0	0	-0.007299536	2.84E-07	0	20140205		96.9	2014Q1			0.074
4.84E-07	0	0.000315706	1.05E-07	0	0	0	0	0	0	0	0	0	0	1.36E-07	0	0	0	0	1.05E-07	0	-0.000415085	-4.23E-08	1.17E-07	3.05E-07	0	0	0.010536714	0	0	20140206		96.9	2014Q1			0.074
-3.85E-06	0	0	0	0	0	0	0	1.41E-08	0	4.15E-08	-7.30E-05	-0.000296149	0	0	0	0	4.82E-08	0	-5.92E-08	-2.65E-08	0	-2.31E-08	-2.37E-08	0	1.33E-07	0	-0.019135037	0	0	20140207		96.9	2014Q1			0.074
3.11E-08	0	-1.45E-08	0	0	-0.000149878	1.14E-07	0	-3.28E-07	0	-9.30E-08	0	-0.001655887	0	3.74E-07	0	0	0	0	0	0	-0.000125871	1.68E-07	0.000165138	0	-8.60E-08	0	0.042235194	0	0	20140208		96.9	2014Q1			0.074
0	0	5.26E-05	2.25E-07	0	0	0	0	4.57E-08	0	0	-0.002005592	2.25E-07	0	-1.04E-07	0	0	0	0	-1.04E-07	-4.60E-07	0	0	-5.67E-08	0	0	0	0.006925454	0	0	20140209		96.9	2014Q1			0.074
-0.001276301	4.61E-08	-8.87E-05	0	0	-4.72E-08	0	0	2.00E-08	0	0	0	5.84E-05	0	0	0	-0.000513049	0	0	-1.69E-07	-4.72E-08	-4.72E-08	-3.70E-08	2.00E-08	0	0	0	-0.004859845	-2.06E-08	0	20140210		96.9	2014Q1			0.074
0	2.64E-07	-0.003362851	0	2.64E-07	-1.39E-07	2.64E-07	2.64E-07	0	0	0	0	0	2.64E-07	0	2.64E-07	-0.000593237	0	2.64E-07	-2.86E-08	-3.47E-08	0	8.42E-09	4.01E-08	0	0	2.64E-07	-0.025703828	0	2.64E-07	20140211		96.9	2014Q1			0.074
0	-5.60E-09	-0.002608032	0	0	0	0	0	0	0	-3.71E-08	0	0	0	-1.97E-08	0	0	-1.83E-05	0	0	0	0	0	5.85E-05	1.50E-07	0	0	-0.005349363	0	0	20140212		96.9	2014Q1			0.074
0.001235113	0	0	5.43E-08	0	-1.35E-08	0	0	8.80E-09	-0.000115933	0	0	0	0	5.43E-08	0	0.002202157	0	0	0	2.67E-08	0.000137715	0	4.94E-06	2.45E-08	0	0	0.014049231	-1.69E-08	0	20140213		96.9	2014Q1			0.074
0	0	-6.89E-05	-4.35E-08	0	-3.46E-08	0	0	0	0	0	0	0	0	-3.92E-08	0	0.00086173	2.20E-08	0	0	-1.14E-05	1.27E-07	0	2.00E-08	0	0	0	0.02803582	0	0	20140214		96.9	2014Q1			0.074
0	0	0.00029186	0	0	0	0	0	0	5.28E-05	0	0	5.99E-08	0	0	0	0	0	0	0	0	0	0	0	1.44E-07	-1.03E-07	0	0.001989328	0	0	20140215		96.9	2014Q1			0.074
0	0	-0.000193809	1.19E-07	0	0	0	0	0	0	0	2.87E-08	6.02E-05	0	1.03E-07	-2.94E-08	0.000435345	0	0	4.97E-08	-2.94E-08	0.000433933	7.24E-09	3.77E-08	9.68E-08	5.60E-08	0	-0.005632554	0	0	20140216		96.9	2014Q1			0.074
-0.002094144	-4.72E-08	0	-3.65E-08	0	2.05E-08	0	0	0	-6.37E-05	-3.65E-08	0	-0.000641414	0	-1.89E-08	0	-0.00123241	0	0	0	4.94E-08	-0.000979991	-0.000145908	-2.23E-08	0	0	0	-0.00989325	0	0	20140217		96.9	2014Q1			0.074
0.006265294	0	0.000870047	4.64E-08	0	-1.55E-05	0	0	0	0	0	5.26E-09	0	0	-5.54E-08	0	0.000927361	-1.53E-08	0	0	-5.54E-08	-0.000111661	7.97E-08	7.54E-05	-2.64E-08	0	0	0.003160521	-3.66E-05	0	20140218		96.9	2014Q1			0.074
0.001513049	0	0.000581822	0	0	0	0	0	0	0.000423001	0	0	0	0	0	0	0.000464089	0	0	7.11E-08	0	0	0	0	0	5.68E-08	0	0.003792736	0	0	20140219		96.9	2014Q1			0.074
-0.000178253	-1.73E-08	-0.006327848	-1.73E-08	0	0	0	0	-3.87E-08	0	-2.30E-05	0	0	0	0	0	0.000250498	0	0	-0.00016295	0	0.000100193	1.56E-05	0.00023252	0	0	0	-0.010140197	-9.53E-05	0	20140220		96.9	2014Q1			0.074
-0.000459505	0	-0.000806607	0	0	0.000209653	0	0	0	0	0	9.49E-08	0	0	0	0	0.000242972	-5.85E-08	0	9.57E-09	-1.30E-05	-0.000564566	0	0	-6.50E-08	1.67E-08	0	0.005007451	-0.000107384	0	20140221		96.9	2014Q1			0.074
0.000952934	0	7.13E-07	0	0	2.83E-08	0	0	0	-9.39E-06	-1.99E-08	0	0	0	4.52E-08	0	-7.68E-05	0	0	0	0	0	4.52E-08	0.000198529	-4.13E-08	0	0	-0.006847325	-4.13E-08	0	20140222		96.9	2014Q1			0.074
0	0	-0.000935897	0	0	1.61E-08	0	0	0	0	4.41E-08	6.45E-07	0	0	0	0	0	6.45E-07	0	0	0	0	0	0.000562849	0	0	0	0	0	0	20140223		96.9	2014Q1			0.074
0	2.01E-07	-0.000137628	3.64E-09	2.01E-07	0	2.01E-07	2.01E-07	2.01E-07	5.92E-08	0	0	0.000820621	2.01E-07	-3.36E-08	2.01E-07	0	0	2.01E-07	0	0	0	-3.18E-08	0.002954328	3.46E-08	-0.000290831	2.01E-07	0.008026742	0	2.01E-07	20140224		96.9	2014Q1			0.074
0	-1.17E-07	0.004177643	0	0	3.75E-06	0	0	3.01E-08	-1.40E-07	-9.32E-08	4.47E-08	0	0	-1.09E-07	0	0	4.19E-08	0	-0.00034544	-1.83E-08	0	-3.39E-07	-0.000346863	0	-6.24E-08	0	-0.006323553	-3.49E-05	0	20140225		96.9	2014Q1			0.074
-0.005402321	-5.37E-08	6.82E-08	-3.09E-08	0	-7.70E-08	0	0	6.28E-08	0	0	0	7.72E-05	0	1.65E-08	2.79E-08	0	0	0	0	0	0	9.55E-08	-0.000697354	4.12E-08	0	0	0.012676853	-1.03E-07	0	20140226		96.9	2014Q1			0.074
-0.000731815	0	-0.000802108	8.56E-08	0	6.78E-08	0	0	-3.44E-08	3.18E-08	2.28E-08	0	0	0	-3.44E-08	0	5.73E-05	0	0	0	3.18E-08	-2.25E-08	1.12E-08	0.002859161	-6.21E-05	3.61E-06	0	0	9.88E-08	0	20140227		96.9	2014Q1			0.074
0	3.66E-07	0	-1.81E-08	3.66E-07	-0.000160946	3.66E-07	3.66E-07	-1.22E-08	0	2.71E-08	0	-1.26E-07	3.66E-07	0	3.66E-07	3.66E-07	2.71E-08	3.66E-07	-3.33E-08	-3.43E-08	0	0	0.002037112	0	0	3.66E-07	0.005396099	-8.67E-08	3.66E-07	20140228	96.9	96.9	2014Q1			0.074
0	-5.23E-08	-0.001057802	4.42E-08	0	1.71E-05	0	0	0	0	0	1.18E-07	0	0	0	0	-1.13E-05	0	0	0	-2.26E-08	0	1.70E-08	0	-7.10E-08	0.000346143	0	0.005419409	0	0	20140301		96.7	2014Q1			0.074
0	0	0	5.26E-08	0	0	0	0	9.10E-08	-4.43E-08	3.55E-08	0	5.46E-08	0	0	0	0	6.48E-05	0	0	-1.74E-07	-3.48E-08	-1.56E-08	0.001521488	4.38E-08	0	0	0.014968063	0	0	20140302		96.7	2014Q1			0.074
0	8.29E-09	-0.00017354	-2.90E-08	0	-6.18E-09	0	0	0	0	-8.14E-09	0	-8.14E-09	0	0	0	0	2.02E-08	0	-1.45E-06	1.23E-05	0.000546914	-4.47E-08	0.003122044	0	0	0	0	0	0	20140303		96.7	2014Q1			0.074
-0.00060052	0	0	0	0	0	0	0	-1.17E-07	-0.000138757	0	2.65E-05	0	0	-4.01E-07	0	0	0	0	0	0	-0.001603525	-1.23E-07	0	-0.00042793	0	0	0	-2.06E-08	0	20140304		96.7	2014Q1			0.074
0	0	-0.001401083	0	0	0	0	0	-5.83E-08	-9.97E-08	0	0	3.12E-08	0	0	0	0	0	0	0	3.44E-08	0	0	0	1.08E-07	0.000362783	0	0	0	0	20140305		96.7	2014Q1			0.074
0	0	0	0	0	9.30E-08	0	0	-1.35E-07	-6.31E-05	0	-2.71E-07	1.37E-08	0	1.64E-08	0	-0.000121629	0	0	0	0	1.21E-07	0	0.001369119	-6.00E-08	0	0	0	1.55E-08	0	20140306		96.7	2014Q1			0.074
-9.87E-05	0	-6.11E-05	0	0	-1.38E-05	0	0	2.58E-08	-6.68E-08	7.96E-08	0	-2.03E-06	0	1.22E-08	0	0	0	0	-5.67E-05	0	0	0	0.004611508	6.57E-08	0	0	0.004789842	-2.96E-07	0	20140307		96.7	2014Q1			0.074
-0.003471612	0	0.000836682	0	0	0	0	0	-1.87E-08	-0.000340365	5.63E-08	0	1.61E-08	0	3.37E-08	0	-0.000190183	0	0	0	0	-3.33E-08	-4.94E-08	-0.000840368	0	4.74E-08	0	0.01196543	-1.94E-05	0	20140308		96.7	2014Q1			0.074
0.000254019	1.70E-07	-0.001448743	1.09E-07	1.70E-07	1.69E-08	1.70E-07	1.70E-07	1.70E-07	1.86E-07	0	1.09E-07	0	1.70E-07	-8.15E-08	1.70E-07	0	1.70E-07	1.70E-07	0	1.04E-08	-5.97E-05	8.60E-09	0.002493888	4.33E-05	-2.06E-08	1.70E-07	0.010110619	0	1.70E-07	20140309		96.7	2014Q1			0.074
0	5.84E-08	0	0	0	-4.01E-08	0	0	2.44E-08	-1.18E-08	0	-8.88E-08	0.000351611	0	0	0	-3.50E-08	0	0	0	-1.57E-08	0	1.74E-07	0.011305948	0	8.37E-05	0	0.024852078	0	0	20140310		96.7	2014Q1			0.074
0	0	-0.000176069	0	0	0.000124619	0	0	1.68E-08	-1.88E-08	0	0	-0.000114457	0	2.91E-08	1.50E-08	0	0	0	-9.19E-05	0	-3.57E-05	0	0.003736665	-3.21E-08	-0.000294283	0	0.012131303	0	0	20140311		96.7	2014Q1			0.074
0.000657274	1.28E-07	-0.001368089	-4.92E-08	1.28E-07	-4.39E-08	1.28E-07	1.28E-07	2.59E-08	-2.85E-08	-7.69E-06	-2.80E-08	0	1.28E-07	0	1.28E-07	-0.000113638	8.96E-09	1.28E-07	-4.51E-08	-1.42E-05	5.49E-08	0	0.002516104	7.96E-09	7.96E-09	1.28E-07	0	-4.39E-08	1.28E-07	20140312		96.7	2014Q1			0.074
1.29E-08	-5.16E-08	-0.000496669	0	0	0	0	0	0	0	2.54E-08	3.57E-08	0	0	1.87E-08	0	0	0	0	-1.36E-05	0	0	0	0.013838716	1.29E-08	0	0	0.005799559	0	0	20140313		96.7	2014Q1			0.074
-0.000166172	0	-6.69E-05	0	-3.15E-08	6.13E-06	0	0	1.03E-07	-1.39E-08	0	0	-1.33E-08	0	2.35E-08	0	-4.11E-08	0	0	0	-1.33E-08	0	6.18E-06	0.007609732	0	0	0	0.010032327	0	0	20140314		96.7	2014Q1			0.074
0	7.57E-08	-0.000191378	-6.86E-09	7.57E-08	5.82E-05	7.57E-08	7.57E-08	8.90E-08	8.12E-09	7.57E-08	0	7.57E-08	7.57E-08	0	7.57E-08	7.57E-08	7.57E-08	7.57E-08	-8.80E-05	8.12E-09	-8.65E-08	-6.40E-08	0.001378822	0	-0.000446138	7.57E-08	-0.008796284	-4.03E-09	7.57E-08	20140315		96.7	2014Q1			0.074
-6.26E-06	0	0	0	0	-1.50E-05	0	0	1.76E-08	0	-9.92E-09	0	0	0	-4.07E-05	0	1.81E-08	1.65E-08	0	0	0	-1.76E-05	0	0.003681273	0	0.000615308	0	-0.001459679	-1.58E-05	0	20140316		96.7	2014Q1			0.074
1.23E-08	0	0.000884785	0	0	-0.000399669	0	0	0	5.36E-09	0	0	7.96E-08	0	3.64E-08	0	4.54E-09	0	0	0	0	-2.41E-05	-1.51E-07	0.004165991	0	0	0	0.009138581	0	0	20140317		96.7	2014Q1			0.074
0	2.14E-08	-0.000188738	0	0	0.000402044	-4.52E-08	0	0	-6.07E-08	0	0	0.001190673	0	-3.37E-08	0	0	0	0	-0.000216182	0	0	-8.88E-08	-0.002353042	0	0	0	-0.039290237	0	0	20140318		96.7	2014Q1			0.074
0	0	-0.00175325	8.82E-08	0	0	7.26E-09	0	6.87E-09	-4.93E-09	0	0	0.000674207	0	4.17E-08	0	-0.000100687	0	0	0	0	0	0	0	-5.73E-08	0.000283429	0	0.046928935	0	0	20140319		96.7	2014Q1			0.074
0	0	0	-3.55E-05	0	1.11E-05	3.77E-08	0	0	0	2.99E-08	3.77E-08	0	0	1.31E-08	0	1.58E-07	0	0	0	-6.42E-08	0	0	0	-5.10E-08	0	0	0	-6.15E-05	0	20140320		96.7	2014Q1			0.074
-0.000666866	0	-0.00341645	0	0	-1.97E-08	0	0	1.85E-08	0	4.33E-08	-9.03E-08	0	0	-8.90E-08	0	0	0	0	-3.91E-05	0	0	0	0	5.47E-08	0	0	-0.036322842	0	0	20140321		96.7	2014Q1			0.074
0	0	-3.71E-08	7.26E-08	0	-4.83E-07	0	0	0	1.82E-08	0	0	1.82E-08	0	1.91E-05	0	1.40E-07	-0.000397231	0	0	-0.0001392	7.15E-08	5.75E-08	0.000341339	0	0	0	0.004032149	-2.43E-08	0	20140322		96.7	2014Q1			0.074
0	1.47E-08	0.000467808	2.68E-08	0	0	0	0	0	0	-4.22E-08	0	0	2.80E-07	0	0	0	0	0	0	0.000233656	0	0	0	-0.000178266	0	0	0.007806006	0	0	20140323		96.7	2014Q1			0.074
-0.001008715	0	0	0	0	3.39E-08	0	0	0	0	-5.96E-08	-0.000131067	0	0	0	0	0	0	0	0	0	0	-5.31E-08	-2.67E-08	0	3.39E-08	0	0.013927642	0	0	20140324		96.7	2014Q1			0.074
-0.000177861	0	0	0	0	-7.98E-09	0	0	0	-6.54E-08	0	0	-0.000181358	0	-2.09E-07	0	-2.85E-08	0.000265027	0	-6.54E-08	-6.68E-05	-1.64E-08	-1.66E-08	0	0	-5.39E-05	0	0.028617012	0	0	20140325		96.7	2014Q1			0.074
-0.001896783	4.15E-08	-6.66E-05	0	9.21E-08	-4.49E-05	9.21E-08	9.21E-08	9.21E-08	7.90E-08	0	-1.30E-07	-0.000192116	9.21E-08	0	9.21E-08	-1.62E-08	2.54E-08	9.21E-08	0.000205224	-1.99E-08	6.80E-08	0	-0.000460689	0	-0.000273917	9.21E-08	-0.008383543	0	9.21E-08	20140326		96.7	2014Q1			0.074
0	0	-0.000518902	0	0	8.77E-08	0	0	0	0	0	3.94E-05	-0.000227526	0	4.01E-08	0	7.13E-09	0	0	0	2.80E-08	0	0	8.71E-05	0	0	0	0	4.12E-08	0	20140327		96.7	2014Q1			0.074
-0.001509747	0	0	0	0	0	0	0	1.08E-07	-4.20E-08	0	0	0	-1.22E-08	0	0	-1.38E-07	3.04E-08	0	6.95E-08	0	-2.70E-08	-1.38E-05	2.64E-08	0	-4.98E-05	0	0	0	0	20140328		96.7	2014Q1			0.074
0	0	0	0	0	-4.17E-08	0	0	0	0	1.08E-08	0	0.000241101	0	0	0	4.22E-08	-8.26E-08	0	0	0	0	0	1.49E-05	0	0	0	0.009722762	0	0	20140329		96.7	2014Q1			0.074
0	-3.20E-07	0.001226523	0	-3.20E-07	0	-3.20E-07	-3.20E-07	-2.96E-07	9.34E-08	-3.20E-07	-5.06E-08	0	-3.20E-07	0	-3.20E-07	0	-5.06E-08	-3.20E-07	0	9.34E-08	0	0	-0.000157276	-3.20E-07	-2.96E-07	-3.20E-07	0.025342333	3.07E-08	-3.20E-07	20140330		96.7	2014Q1			0.074
0	0	0	7.65E-08	0	2.61E-08	0	0	0	0	0	-1.02E-07	0	0	-4.02E-08	0	-4.56E-06	-9.89E-08	0	0	-1.05E-07	0	-1.33E-08	0	3.09E-07	6.24E-08	0	-0.033243348	0	0	20140331	96.7	96.7	2014Q1	0.074	0.078	0.074
0	0	0	7.27E-08	0	-5.56E-08	0	0	-5.28E-08	-1.88E-08	0	2.08E-07	0	0	-6.53E-05	0	7.27E-08	-1.62E-08	0	0	2.09E-08	-0.00017608	0	0	0	0.000150876	0	0.028131859	0	0	20140401		96.9	2014Q2			0.074
0	0	-2.95E-08	0	0	2.07E-08	0	0	0	-5.94E-05	0	5.82E-08	-5.72E-08	0	-4.72E-05	0	-4.86E-05	-5.25E-08	0	-3.33E-06	-2.22E-08	5.64E-05	0	0	0	-1.46E-05	0	-0.001381797	3.67E-06	0	20140402		96.9	2014Q2			0.074
0.000338557	0	-0.000208463	0	0	-0.000117463	0	0	0	0	-2.61E-08	0	0	0	0	0	0	0	0	-0.000298161	0	0	0	8.13E-05	0	0	0	0.009533142	0	0	20140403		96.9	2014Q2			0.074
0	0	-0.002142807	0	0	-5.12E-08	0	0	-7.61E-08	2.43E-05	-7.74E-09	0.003449359	-2.21E-05	0	0	0	0.003024066	0	0	0	0	7.38E-08	-4.66E-08	1.66E-08	0	-9.81E-08	0	0.002238192	-1.43E-07	0	20140404		96.9	2014Q2			0.074
-0.001152507	0	0	1.79E-07	0	-7.26E-08	0	0	-1.17E-07	-8.76E-08	-5.47E-06	0.000749733	1.46E-05	0	-1.17E-07	0	0	0	0	-1.17E-07	0	-6.92E-05	-5.26E-08	-0.000128262	0	0	0	0	0	0	20140405		96.9	2014Q2			0.074
0	9.62E-08	-3.09E-05	9.62E-08	0	0	0	0	0	0	-5.39E-08	0.000842784	0	0	0	0	0	7.09E-08	0	0	0.000184338	2.56E-08	1.09E-07	0.000893945	0	-1.72E-05	0	-0.012682901	0	0	20140406		96.9	2014Q2			0.074
0.012732992	2.29E-08	-0.00152679	0	0	2.29E-08	0	0	-4.28E-08	0	-1.14E-07	0	-3.93E-08	0	0	0	4.87E-07	-4.28E-08	0	0	0	0	0	0	3.18E-08	0	0	0.011030908	-2.87E-08	0	20140407		96.9	2014Q2			0.074
0	2.25E-05	-0.00162121	3.29E-08	-3.42E-07	-3.96E-08	-3.42E-07	-3.42E-07	0	1.51E-05	-2.56E-08	-0.001268101	5.32E-08	-3.42E-07	-7.29E-05	-3.42E-07	1.16E-05	6.52E-08	-3.42E-07	2.13E-08	-1.17E-07	-3.42E-07	6.52E-08	4.49E-08	-5.52E-05	0	-3.42E-07	0.010172142	-3.42E-07	-3.42E-07	20140408		96.9	2014Q2			0.074
0	0	0	0	0	1.29E-08	0	0	0	0	0	0	0	0	-1.52E-08	0	-7.09E-05	0	0	0	0	0	-7.42E-08	1.12E-06	0	0	0	-0.005706419	8.49E-08	0	20140409		96.9	2014Q2			0.074
-0.00170699	0	0.001335681	0	0	4.63E-06	0	0	0	0	-3.97E-08	0	0	0	0	0	2.19E-08	0	0	0	0	0	2.85E-08	1.54E-05	-7.34E-08	0	0	0.023366702	0	0	20140410		96.9	2014Q2			0.074
-0.001570842	-6.32E-08	0	-8.77E-08	0	-4.22E-08	0	0	0	0	0	0	5.85E-08	0	0	0	2.62E-08	0	0	-0.000535406	-1.01E-05	1.98E-08	0	0	9.51E-08	0	0	0.007626155	3.80E-08	0	20140411		96.9	2014Q2			0.074
-0.001244672	0	0	0	0	-1.38E-08	-5.73E-05	0	0	0	0	-6.85E-08	-0.0001843	0	-0.000340765	0	0	0	0	0	-9.20E-08	0	-1.55E-05	-2.37E-05	0	3.27E-08	0	0.012713404	0	0	20140412		96.9	2014Q2			0.074
0	0	-0.00050748	0	0	-6.94E-08	0	0	0	-4.05E-08	-6.12E-08	-1.27E-07	-1.42E-08	0	1.02E-07	0	1.29E-08	0	0	0	2.52E-07	2.52E-07	0	0	0	-1.29E-07	0	0.009223714	-1.27E-07	0	20140413		96.9	2014Q2			0.074
-0.000900629	0	-0.001046491	-1.20E-08	0	-0.000111029	0	0	0	2.08E-08	-2.64E-08	0	-3.39E-08	0	-0.000149159	0	1.44E-05	0	0	-0.006158094	2.37E-05	0	0	1.30E-05	-1.76E-07	0	0	-0.01101962	2.08E-08	0	20140414		96.9	2014Q2			0.074
0	0	-0.00014881	-2.38E-08	0	-9.83E-08	0	0	0	-7.67E-08	0	0	0	0	0	0	0	0	0	0	0	-2.73E-08	0	0.000707346	-2.83E-08	0	0	-0.012525441	0	0	20140415		96.9	2014Q2			0.074
0	0	0	0	0	-8.99E-08	0	0	1.97E-08	2.96E-09	0	0	0	0	3.55E-08	0	3.21E-05	0	0	0	-7.34E-05	0	0	-1.61E-08	0	0	0	0.03394525	0	0	20140416		96.9	2014Q2			0.074
-0.009364531	-2.03E-08	0	-9.57E-08	0	2.96E-05	0	0	0	-1.57E-08	0	0	0	0	-1.73E-08	0	0	0	0	0	0	0	0	0.000195821	0	0	0	0.002931298	0	0	20140417		96.9	2014Q2			0.074
-0.007121506	-1.86E-08	0	0	-4.08E-07	5.47E-08	-4.08E-07	-4.08E-07	-7.82E-08	0	0	-1.60E-05	-0.000606454	-4.08E-07	0.000116501	-4.08E-07	2.11E-08	3.56E-08	-4.08E-07	2.99E-05	0	0	0	0	0	0	-4.08E-07	0.007133556	-0.000579918	-4.08E-07	20140418		96.9	2014Q2			0.074
0.002588553	0	0	-2.07E-08	0	0	0	0	0	5.11E-08	-4.97E-08	0	0	0	3.21E-08	0	2.01E-05	0	0	0	0	0	0	-0.000105206	0	-0.00067829	0	0	-0.000183164	0	20140419		96.9	2014Q2			0.074
0.002817798	0	-0.001193583	8.82E-08	0	4.70E-08	0	0	-6.35E-08	1.06E-07	-6.83E-08	0	0	0	0	0	1.55E-07	0	0	1.06E-07	0	-6.35E-08	-1.69E-08	0	2.85E-08	0	0	-0.023856377	0	0	20140420		96.9	2014Q2			0.074
0	2.25E-07	0	0	2.25E-07	0	2.25E-07	2.25E-07	0	-5.63E-08	2.25E-07	9.38E-08	-1.69E-08	2.25E-07	0	2.25E-07	0	-5.12E-08	2.25E-07	5.36E-08	0	2.06E-07	-1.01E-08	2.19E-08	5.93E-08	2.24E-08	2.25E-07	-0.039426469	2.25E-07	2.25E-07	20140421		96.9	2014Q2			0.074
0	0	-0.005999168	-7.00E-08	0	0	0	0	0	-5.00E-06	0	0	-1.13E-07	0	0	-4.71E-08	0	0	0	0	0.000238368	-3.36E-08	-1.96E-07	0.000729913	0.000176055	-4.48E-08	0	-0.016392278	0	0	20140422		96.9	2014Q2			0.074
0	0	0.002379627	1.42E-07	0	-4.57E-08	0	0	0	-3.81E-08	-1.32E-07	-2.21E-08	0	0	3.20E-07	0	-6.71E-05	1.74E-08	0	-9.32E-06	0.001653339	0	0	0.000123733	-3.58E-08	2.71E-09	0	-0.01002911	0	0	20140423		96.9	2014Q2			0.074
0	4.12E-08	0	-1.31E-07	0	1.03E-08	0	0	0	0	3.06E-08	3.06E-08	0	0	0	0	0	0	0	0	4.48E-05	1.41E-07	-1.84E-08	0.000973335	-0.000240869	0	0	0.004980268	-2.70E-08	0	20140424		96.9	2014Q2			0.074
-0.002258844	-7.04E-07	0	-1.15E-07	-7.04E-07	-7.82E-08	-7.04E-07	-7.04E-07	1.23E-07	0	0	-1.23E-07	2.18E-08	-7.04E-07	-2.93E-08	-7.04E-07	7.74E-06	-1.23E-07	-7.04E-07	0	-2.34E-05	0	0	0.000380362	0	-7.82E-08	-7.04E-07	0.006044993	0	-7.04E-07	20140425		96.9	2014Q2			0.074
0	-4.09E-07	-1.32E-07	-1.05E-07	-4.09E-07	0	-4.09E-07	-4.09E-07	8.43E-09	-6.53E-08	8.43E-09	0	0	-4.09E-07	0	-4.09E-07	0	-4.09E-07	-4.09E-07	0	-3.35E-05	3.60E-08	0	7.82E-05	0.000205002	-3.43E-05	-4.09E-07	0	0	-4.09E-07	20140426		96.9	2014Q2			0.074
-0.000430714	0	0	0	0	0	0	0	0	0	-3.16E-05	0	0	0	6.23E-09	0	0	0	0	-0.001697001	2.30E-05	0	0	0	3.54E-08	8.29E-06	0	-0.002921551	0	0	20140427		96.9	2014Q2			0.074
0.006027306	3.14E-07	0	0	3.14E-07	-1.36E-05	-5.43E-05	3.14E-07	-8.56E-08	3.83E-08	6.98E-08	0	3.14E-07	-1.50E-08	-2.06E-05	3.14E-07	-0.000102526	-2.96E-08	3.14E-07	-1.91E-06	-2.44E-07	6.98E-08	0	8.69E-09	0	0	3.14E-07	-0.006308533	0	3.14E-07	20140428		96.9	2014Q2			0.074
0	0	0	0	0	3.41E-08	6.17E-08	0	0	3.41E-08	0	-8.82E-08	0	0	0	0	1.87E-05	0	0	0	1.60E-05	0	-2.01E-07	1.78E-05	0	0	0	-0.031990683	-8.82E-08	0	20140429		96.9	2014Q2			0.074
-0.010268657	-3.70E-08	0	8.11E-08	0	0	0	0	-1.93E-08	4.05E-05	6.03E-08	0	0	0	0	0	3.99E-08	0	0	0	-0.0005942	8.11E-08	-3.14E-08	0	0	0	0	0	0	0	20140430	96.9	96.9	2014Q2			0.074
0.004606329	0	0	0	0	0	0	0	1.49E-08	0	1.42E-08	1.75E-07	-3.68E-08	0	0	0	1.49E-08	0	0	-1.23E-07	-0.000156951	-1.00E-07	8.68E-05	8.81E-06	0	-0.000744058	0	0.02625479	0	0	20140501		97.2	2014Q2			0.074
0	0	0.001464795	0	0	-1.23E-07	0	0	0	-1.23E-07	6.99E-08	0	4.61E-08	0	0	0	4.84E-05	5.29E-08	0	0	0	5.51E-05	0	0	0	0.000720125	0	0	0	0	20140502		97.2	2014Q2			0.074
-0.003077338	0	-3.56E-08	0	0	-7.28E-08	0	0	0	3.17E-05	7.30E-09	4.13E-07	1.29E-08	0	0	0	-7.69E-08	0	0	6.43E-05	0	0	0	-2.71E-08	0	0	0	0.005357546	0	0	20140503		97.2	2014Q2			0.074
0	0	0	0	0	4.26E-06	0	0	0	-3.98E-08	0	0	0	0	0.000162682	0	0.000113172	0	0	0	-3.28E-05	6.72E-08	-1.50E-07	2.10E-05	0	-1.50E-07	0	-0.008268418	0	0	20140504		97.2	2014Q2			0.074
0	0	0	1.20E-07	0	0	0	0	0	-1.44E-07	0	0.000528859	0	0	0	0	0	1.20E-07	0	1.20E-07	0	1.03E-07	0	-2.17E-08	0	0	0	0.019688112	0	0	20140505		97.2	2014Q2			0.074
0.002025211	0	0.000954265	1.12E-07	0	0	0	0	-1.22E-08	1.09E-08	-3.93E-08	0	-5.06E-08	0	0	0	0	0	0	0	0	0	-3.93E-08	-0.000453486	-1.24E-07	1.12E-07	0	0.004872491	0	0	20140506		97.2	2014Q2			0.074
0	0	0	0	0	2.12E-08	0	0	0	0	1.98E-05	0	-4.46E-06	0	2.12E-08	0	0	0	0	0	-2.34E-05	-5.67E-08	-0.000221816	0	0	0	0	0.004393462	0	0	20140507		97.2	2014Q2			0.074
-0.000378771	-2.45E-08	-0.000653335	-7.02E-08	1.62E-07	0	0	1.62E-07	1.62E-07	-3.99E-08	-5.23E-08	0	1.06E-05	1.62E-07	0.000998134	1.62E-07	2.19E-08	0	1.62E-07	-1.00E-07	1.02E-05	1.68E-08	0	0	-0.000414354	-7.02E-08	1.62E-07	0.010981026	0	1.62E-07	20140508		97.2	2014Q2			0.074
0	0	0.000997181	6.06E-08	0	0	0	0	-5.21E-08	-4.68E-06	4.38E-08	0	1.66E-08	0	0	0	-8.81E-05	0	0	0	-1.14E-07	0	-9.34E-08	0	0	-3.96E-08	0	0.007289086	0	0	20140509		97.2	2014Q2			0.074
0	0	5.62E-08	-1.46E-07	0	5.62E-08	0	0	-1.46E-07	-1.26E-07	-1.80E-05	-6.09E-08	0	0	0.000774512	0	0	1.31E-07	0	0	-2.75E-08	0	-1.46E-07	0	0	-1.92E-08	0	-0.018617803	0	0	20140510		97.2	2014Q2			0.074
-0.001218162	0	-1.44E-05	0	0	-7.60E-06	0	0	0	0	1.15E-07	5.71E-08	0	0	0	0	-1.92E-08	4.69E-08	0	0	0	0	0	1.00E-04	0	1.81E-07	0	-0.021138767	0	0	20140511		97.2	2014Q2			0.074
0	0	-0.000166831	-8.32E-08	0	0	1.15E-07	0	0	0	0	0	2.55E-08	-2.27E-07	0	0	0.000171136	0	0	5.70E-08	0	0	-1.40E-07	3.52E-06	5.05E-05	5.96E-08	0	-0.010511425	-1.04E-07	0	20140512		97.2	2014Q2			0.074
0	0	-0.000135667	0	0	0	0	0	6.50E-08	-0.000120441	0	0	1.23E-07	0	0	0	1.93E-08	0	0	-4.83E-08	-0.000139319	2.03E-08	0	0	0	-2.25E-07	0	0.011138404	7.06E-08	0	20140513		97.2	2014Q2			0.074
0	0	0.000600563	0	0	4.65E-09	0	0	0	0	9.56E-05	0	0	0	0	0	-1.60E-08	4.33E-08	0	0	0	7.40E-08	-0.00051044	-4.42E-08	0	0	0	-0.001822562	2.44E-06	0	20140514		97.2	2014Q2			0.074
0.000427645	1.57E-08	0	-6.84E-08	0	5.05E-08	0	0	0	-0.000157267	0	1.57E-08	0	0	2.16E-07	0	-9.19E-05	6.92E-08	0	0	1.41E-07	0	0	4.08E-08	0	1.41E-07	0	0.012470793	0	0	20140515		97.2	2014Q2			0.074
0	5.21E-08	0	5.81E-08	0	1.43E-05	0	0	0	-7.48E-08	5.71E-08	0	0	0	-7.48E-08	0	0	-5.06E-08	0	0	0	0	3.06E-06	-2.33E-06	1.69E-08	0.000223406	0	0.009009606	0	0	20140516		97.2	2014Q2			0.074
0	0	0	0	0	0	0	0	-8.95E-08	-5.93E-05	0	-1.09E-07	-2.62E-08	0	-7.40E-06	0	1.02E-05	0.000846297	0	0	1.13E-07	1.69E-08	5.80E-08	0	0	5.08E-05	0	0.005800468	0	0	20140517		97.2	2014Q2			0.074
-0.001450937	0	-0.000154581	-6.91E-06	0	0	0	0	0	0	0	1.21E-07	2.37E-08	0	0	0	-1.89E-05	0	0	0	0	0	2.35E-08	9.05E-08	-0.000653995	0	0	0	0	0	20140518		97.2	2014Q2			0.074
0.003730599	0	-0.000229051	-2.14E-07	0	3.87E-05	0	0	0	0	2.46E-08	-0.000795539	3.85E-08	0	0	0	-1.55E-05	-9.15E-08	0	0	3.85E-08	0	-3.85E-08	-6.26E-08	0.00016537	3.91E-08	0	0.032576862	-8.50E-05	0	20140519		97.2	2014Q2			0.074
0	1.04E-07	0.000338663	0	1.04E-07	0	1.04E-07	1.04E-07	1.04E-07	0	0	1.04E-07	0	1.04E-07	0	1.04E-07	-2.48E-05	0	1.04E-07	0	-7.35E-08	1.04E-07	0	0	0	0	1.04E-07	-0.021744887	0	1.04E-07	20140520		97.2	2014Q2			0.074
0.004013158	1.60E-07	0	1.60E-07	1.60E-07	3.62E-08	1.60E-07	1.60E-07	2.97E-08	0	1.91E-08	1.89E-05	1.60E-07	1.60E-07	5.78E-08	0	2.14E-05	0	1.60E-07	0	0	0	2.70E-08	0.00014832	0	0	1.60E-07	0	0	1.60E-07	20140521		97.2	2014Q2			0.074
-0.000507862	8.43E-08	-3.16E-08	6.25E-08	8.43E-08	8.43E-08	8.43E-08	8.43E-08	0	2.59E-08	0	4.60E-08	-2.84E-05	2.01E-08	0.000155106	2.59E-08	2.68E-08	0	8.43E-08	0	4.47E-05	0	1.51E-05	4.73E-07	0	0.000698133	8.43E-08	0.023471955	2.59E-08	8.43E-08	20140522		97.2	2014Q2			0.074
0	-4.77E-08	-3.61E-05	-7.90E-08	-5.29E-07	7.09E-05	-5.29E-07	-5.29E-07	-4.30E-07	0	0	0	0	-5.29E-07	-0.000451562	-5.29E-07	-4.77E-08	0	-5.29E-07	5.80E-07	0	0	3.83E-08	8.53E-08	0	-7.90E-08	-5.29E-07	0.022848912	4.99E-08	-5.29E-07	20140523		97.2	2014Q2			0.074
-0.004343082	0	3.46E-08	2.34E-07	0	0	0	0	0	-0.000441741	-1.11E-07	-6.72E-08	-3.00E-08	0	-1.17E-07	2.79E-08	0	1.19E-07	0	-3.54E-08	-1.17E-07	0	-1.26E-07	0	0	-1.21E-08	0	0.014008175	0	0	20140524		97.2	2014Q2			0.074
-0.007235151	-7.50E-08	-0.000477039	0	-7.50E-08	3.29E-08	-7.50E-08	-7.50E-08	-9.14E-09	0	-2.02E-08	-7.50E-08	4.56E-08	-7.50E-08	-0.000287617	-7.50E-08	1.98E-05	1.03E-07	-7.50E-08	0	3.89E-08	-8.65E-06	-6.47E-08	-3.84E-06	0	0.001320203	-7.50E-08	-0.011880734	-7.50E-08	-7.50E-08	20140525		97.2	2014Q2			0.074
0	-4.03E-08	-0.00053978	0	0	0	0	0	2.88E-08	-2.08E-08	-1.11E-07	0	0	0	-6.12E-08	0	-6.92E-08	0	0	0	0	6.26E-08	2.88E-08	0	0	0	0	-0.027820517	-2.15E-07	0	20140526		97.2	2014Q2			0.074
0	0	0.001211739	6.08E-08	0	-0.000152626	0	0	0	0	0	0	-6.20E-06	0	0	0	0	0	0	0	0	0.000110409	-6.08E-08	0.003530572	0	0	0	0.015675181	0	0	20140527		97.2	2014Q2			0.074
-0.001735953	0	-1.94E-08	5.33E-08	0	0	0	0	0	-2.51E-08	0	-3.63E-08	0	0	-0.00125245	0	-2.26E-08	6.96E-09	0	0	0	0	0	-0.000981273	0	-2.19E-06	0	0.015356259	1.12E-08	0	20140528		97.2	2014Q2			0.074
0	0	-0.000197513	2.31E-08	0	0	0	0	0	0	0	0	4.50E-05	0	0.000148191	0	5.92E-05	0	0	2.61E-05	0	0	0	0	-1.20E-07	0	0	0.001986004	0	0	20140529		97.2	2014Q2			0.074
0.000731716	0	0	-8.03E-08	0	0	0	0	0	-6.75E-08	4.85E-08	0	0	0	0	0	0	4.09E-08	0	0	0	-0.000216901	0	1.57E-05	0	-5.61E-05	0	0.017687915	-6.86E-06	0	20140530		97.2	2014Q2			0.074
0	0	7.25E-08	-1.08E-07	0	-1.58E-05	0	0	0	0	7.25E-08	4.32E-08	0	0	0	0	-1.08E-07	0	0	0	9.29E-08	0	-3.98E-08	5.82E-08	0	-2.78E-08	0	0.017665006	0	0	20140531	97.2	97.2	2014Q2			0.074
-0.001640813	0	0	1.03E-06	0	0	0	0	5.73E-08	0	-1.60E-07	0	-0.000342419	0	0	4.56E-08	0.001823506	0	0	0	0	0.000387643	0	-1.32E-08	0	0	0	0.00521777	-4.15E-08	0	20140601		97.3	2014Q2			0.074
0	0	-1.46E-07	0	0	-7.66E-06	0	0	0	1.26E-07	0	0	0	0	0.000855035	-3.35E-08	-1.74E-07	-4.28E-08	0	-2.18E-08	-1.74E-07	0	0	0.000328492	0.000788974	2.75E-08	0	0.027375455	-4.28E-08	0	20140602		97.3	2014Q2			0.074
0	0	0.001267135	-1.68E-08	0	-2.81E-08	0	0	0	0	2.63E-08	0	0	0	-2.81E-08	0	3.00E-08	8.73E-09	0	1.64E-07	1.09E-07	0	0	6.37E-08	0.000650282	1.78E-08	0	0.032941383	-4.14E-08	0	20140603		97.3	2014Q2			0.074
0	3.02E-07	0	-1.52E-08	3.02E-07	-1.89E-08	3.02E-07	3.02E-07	0	0	9.65E-05	0	0	3.02E-07	0	3.02E-07	0	0	3.02E-07	0	0	0	0	0.000128559	0	5.49E-08	3.02E-07	0.005198711	0	3.02E-07	20140604		97.3	2014Q2			0.074
0.000303756	-3.35E-08	-0.000777788	0	0	1.45E-08	0	0	1.31E-08	-1.09E-08	1.31E-08	0	0.000167209	0	3.15E-05	0	5.47E-05	0	0	1.36E-08	-1.65E-08	0	1.31E-08	4.41E-08	0	7.15E-09	0	0.010961053	-3.19E-08	0	20140605		97.3	2014Q2			0.074
0.001821753	0	-8.20E-06	0	0	-2.54E-08	0	0	0	0	-2.07E-05	0	-3.08E-08	0	-7.06E-08	0	0	0	0	-0.000104093	0	0	0	7.76E-09	0	0	0	-0.001149129	0	0	20140606		97.3	2014Q2			0.074
-0.002799853	0	0	0	0	0	0	0	0	1.64E-07	0	0.000467619	-0.000617785	0	0	0	0	0	0	-1.48E-08	0	0	0	0	0.000334064	0	0	0	0	0	20140607		97.3	2014Q2			0.074
0	0	0	2.47E-07	0	0	0	0	0	-4.79E-08	0	0.000188692	2.47E-07	0	0	0	-8.40E-06	0	0	-2.64E-05	2.47E-07	0	0	6.31E-08	0	-4.12E-08	0	0.004669476	0	0	20140608		97.3	2014Q2			0.074
0.003014194	0	-0.000757451	3.28E-07	0	6.80E-08	0	0	-6.01E-08	6.55E-08	3.28E-07	0	2.44E-08	0	0	0	0	4.24E-08	0	-6.01E-08	2.71E-08	-2.15E-08	-8.48E-08	2.77E-07	0.000465753	0	0	0	0	0	20140609		97.3	2014Q2			0.074
0	-9.92E-08	0.001690212	0	0	-2.38E-07	0	0	0	0	2.34E-07	0	0	0	0	0	5.67E-08	-3.07E-05	0	0	-8.51E-08	0	-0.000275527	0	-0.000178136	8.00E-08	0	0.016587864	0	0	20140610		97.3	2014Q2			0.074
0	1.39E-08	0	0	0	3.92E-05	0	0	0	4.70E-05	-3.16E-08	0	0.00016936	0	0	0	0	0	0	0	0	1.36E-07	-8.96E-05	0	-0.001231552	-3.47E-08	0	0.011223716	6.79E-05	0	20140611		97.3	2014Q2			0.074
0	-1.77E-07	-0.000384669	-2.93E-08	-1.77E-07	-1.06E-05	-1.77E-07	-1.77E-07	-1.46E-08	0	-1.96E-08	0	0	-1.77E-07	1.08E-08	-1.77E-07	0	0	-1.77E-07	0	0	0	0	0.000708986	0	0	-1.77E-07	0.006603912	-6.07E-09	-1.77E-07	20140612		97.3	2014Q2			0.074
0	-7.26E-08	0	0	0	-5.93E-05	0	0	0	6.94E-05	0	6.06E-08	0	0	0	0	0	0	0	6.47E-08	0	-6.30E-08	-9.50E-09	7.92E-05	0	-1.42E-05	0	-0.006779243	6.47E-08	0	20140613		97.3	2014Q2			0.074
0	3.98E-07	0	1.51E-07	3.98E-07	0	3.98E-07	3.98E-07	3.98E-07	4.48E-08	-1.03E-08	9.86E-08	0	3.98E-07	3.98E-07	3.98E-07	1.51E-07	3.98E-07	3.98E-07	9.09E-08	-1.51E-07	1.47E-08	0	0.000115752	-0.001440547	8.67E-08	3.98E-07	0.004547188	0	3.98E-07	20140614		97.3	2014Q2			0.074
0	0	3.42E-08	3.46E-08	0	-5.18E-09	0	0	2.89E-08	0	-2.36E-08	0	2.89E-08	0	3.42E-08	0	-5.62E-05	-2.36E-08	0	0	0	3.45E-08	1.26E-07	-5.18E-09	-0.000197246	0	0	0	3.76E-08	0	20140615		97.3	2014Q2			0.074
0	0	0	-7.27E-08	0	2.42E-08	0	0	0	2.24E-05	4.88E-08	6.00E-05	0	0	0	0	-5.26E-08	0	0	0	-4.78E-06	-7.27E-08	1.85E-08	2.01E-06	-0.000209753	-1.35E-07	0	-0.0053666	0	0	20140616		97.3	2014Q2			0.074
0	0	0	0	0	-3.30E-08	0	0	0	0	-3.13E-08	0	0	0	8.27E-05	0	2.30E-07	7.55E-08	0	0	-8.44E-08	0	0	0.000229187	-0.000214789	0	0	-0.001777155	0	0	20140617		97.3	2014Q2			0.074
0	3.23E-08	0	-4.16E-08	2.15E-07	0	2.15E-07	2.15E-07	1.51E-08	-2.02E-07	4.10E-08	-7.38E-08	-3.49E-08	0	3.80E-08	2.15E-07	-1.73E-08	0	2.15E-07	-3.10E-05	2.15E-07	-4.30E-08	0	0	0	3.69E-08	2.15E-07	-0.004891924	0	2.15E-07	20140618		97.3	2014Q2			0.074
0	-4.52E-09	-0.00020798	0	0	-3.09E-08	0	0	0	0	0	0	0	0	2.82E-08	0	1.12E-08	-3.94E-08	0	0	-5.98E-08	0	0	-6.83E-08	0	0	0	0	0	0	20140619		97.3	2014Q2			0.074
-0.000387747	-1.52E-08	0	0	0	0	0	0	0	-0.000341373	1.83E-08	0	0	0	0	0	0	0	0	0	0	0	0	0.000105171	7.61E-05	0	0	0.005093644	0	0	20140620		97.3	2014Q2			0.074
0	0	3.98E-05	0	0	4.64E-08	6.74E-08	0	-5.31E-08	0	3.55E-08	-5.67E-08	-1.99E-08	0	3.14E-08	0	-3.28E-08	0	0	0	0	-3.28E-08	-4.92E-05	-3.60E-08	0	0	0	0.001052939	0	0	20140621		97.3	2014Q2			0.074
0	0	-4.77E-06	-1.84E-07	0	0	0	0	0	0	-1.59E-07	2.70E-07	0	0	-1.84E-07	0	1.14E-05	3.77E-05	0	0	0	0	1.05E-08	0	0	-0.000237064	0	0.003629834	0	0	20140622		97.3	2014Q2			0.074
0	-1.16E-08	0	1.41E-08	0	-1.96E-08	0	0	0	0	0	-7.10E-08	-4.76E-08	0	-2.03E-05	0	-1.94E-08	9.38E-08	0	-2.79E-08	-4.80E-05	0	-3.23E-08	9.54E-06	-0.000218792	0	0	0.002194582	9.38E-08	0	20140623		97.3	2014Q2			0.074
0	0	0	0	0	0.000198508	0	0	0	0	6.01E-09	-3.37E-08	0	0	-3.20E-08	0	-4.57E-08	0	0	0	0	1.20E-07	-1.46E-08	0	0	4.96E-08	0	-0.008279216	0	0	20140624		97.3	2014Q2			0.074
-0.000521869	2.98E-08	-0.000655045	-7.37E-09	0	-7.24E-05	0	0	9.27E-09	0	0	-1.19E-08	0	-1.23E-08	0	2.71E-08	0	0	0	2.71E-08	0	0	-8.32E-09	0.00040347	0.000195363	-1.48E-05	0	0.002249986	-1.60E-08	0	20140625		97.3	2014Q2			0.074
0	-2.31E-07	9.85E-05	0	-2.31E-07	-1.93E-08	-2.31E-07	-2.31E-07	-9.71E-08	0	0	0	0	-2.31E-07	4.44E-08	0	-5.63E-08	0	-2.31E-07	0	-2.31E-07	-1.36E-07	0	0.000916494	-6.24E-05	-0.000204789	-2.31E-07	0.00153488	0	-2.31E-07	20140626		97.3	2014Q2			0.074
0.001460704	0	-0.001157175	0	0	0	0	0	-1.52E-08	0	0	0	0	0	0	0	-3.59E-08	0	0	0	-4.76E-08	0	0	3.38E-05	0	0	0	0.003929813	0	0	20140627		97.3	2014Q2			0.074
2.92E-05	1.00E-06	0	6.68E-08	1.00E-06	1.80E-08	1.00E-06	1.00E-06	1.00E-06	0	0	0	0	0	0.000150477	1.00E-06	1.00E-06	0	1.00E-06	-8.12E-08	0	0	-1.95E-08	0.001738525	0.000181066	-0.001510527	1.00E-06	0.017149552	1.00E-06	1.00E-06	20140628		97.3	2014Q2			0.074
0	0	0	6.33E-08	0	0	4.97E-08	0	2.69E-08	0	-9.23E-08	0.00011082	0	0	0	0	0	0	0	0	9.79E-08	0	5.14E-09	-9.23E-08	0	0	0	0	0	0	20140629		97.3	2014Q2			0.074
-0.002135419	0	-1.68E-08	1.32E-08	0	0	0	0	0	0	0	3.40E-08	1.32E-08	0	0	0	0	-1.84E-07	0	0	2.38E-08	0	-4.93E-08	2.14E-08	0	0	0	-0.012869409	1.32E-08	0	20140630	97.3	97.3	2014Q2	0.074	0.074	0.074
0.002475551	7.27E-08	0	0	0	6.80E-08	0	0	0	5.54E-05	-2.35E-08	0	2.88E-08	0	0	0	-1.67E-08	0	0	0	0	0.000176868	0	9.75E-09	-2.56E-05	0	0	0.005437266	3.13E-08	0	20140701		97	2014Q3			0.073
0	3.00E-08	0	0	1.47E-07	-7.78E-09	1.47E-07	1.47E-07	3.76E-08	0.000113014	-3.63E-08	0	3.76E-08	1.47E-07	0	1.47E-07	0	0	1.47E-07	5.17E-08	-5.18E-05	-9.31E-08	0	7.96E-05	4.85E-08	0	1.47E-07	0.008727339	0	1.47E-07	20140702		97	2014Q3			0.073
9.58E-05	0	0.000290832	6.97E-08	0	0	0	0	-6.11E-08	0.000129045	1.49E-07	0	9.34E-06	0	-2.57E-08	0	2.75E-08	-3.54E-05	0	-0.0002653	-7.68E-08	0	-4.13E-08	5.18E-05	-4.20E-09	-0.000535377	0	-0.002214236	0	0	20140703		97	2014Q3			0.073
0	1.83E-08	0	0	-2.21E-07	1.78E-08	-2.21E-07	-2.21E-07	-4.82E-08	-6.67E-05	-6.17E-08	0	-0.002444198	0	-6.17E-08	-2.21E-07	0	-6.91E-05	-2.21E-07	1.56E-08	6.03E-08	-4.82E-08	-6.17E-08	0.000160611	0	-0.00015748	-2.21E-07	0	0	-2.21E-07	20140704		97	2014Q3			0.073
0	-1.42E-08	-1.42E-08	-1.42E-08	0	-2.52E-08	-3.01E-08	0	-3.24E-08	3.76E-08	1.05E-08	0	-3.75E-08	0	3.76E-08	0	0	8.21E-07	0	6.55E-08	0	-3.24E-08	3.74E-08	-8.46E-05	0	-0.000302708	0	0	3.76E-08	0	20140705		97	2014Q3			0.073
-0.003659662	0	3.40E-08	-1.18E-07	0	-6.58E-06	0	0	-8.35E-08	-0.000605294	2.94E-08	0	-0.000153995	-2.20E-08	0	0	0	1.10E-08	0	1.01E-05	-1.76E-07	6.73E-08	0	0.000151928	9.78E-05	0	0	0	0	0	20140706		97	2014Q3			0.073
0.001897773	7.80E-08	2.08E-08	0	-1.63E-07	2.08E-08	-1.63E-07	-1.63E-07	-3.54E-08	0	0	-1.63E-07	0	-1.03E-08	0	0	-1.42E-08	0	-1.63E-07	0	0	0	0	9.20E-09	0.000289996	0	-1.63E-07	-0.00178558	0	-1.63E-07	20140707		97	2014Q3			0.073
0	0	0	0	0	-2.68E-08	0	0	0	0	-1.83E-08	-3.13E-05	0	0	-1.22E-07	0	-1.01E-07	0	0	0	0	1.19E-08	-2.68E-08	3.11E-05	-8.30E-05	0	0	0.006900333	0	0	20140708		97	2014Q3			0.073
0	0	0	1.46E-08	0	-3.75E-08	0	0	-4.79E-08	0	-3.75E-08	-4.97E-08	0	0	1.08E-08	0	-4.97E-08	0	0	0	0	0	8.34E-08	-1.40E-05	0	0	0	0.003236197	0	0	20140709		97	2014Q3			0.073
0	-3.69E-08	0	-5.15E-08	0	3.89E-08	0	0	4.43E-08	0	0	4.54E-08	-1.14E-07	1.15E-08	0	0	0	0	0	0	-3.09E-08	1.93E-07	0	6.39E-06	0	-6.57E-08	0	-0.023573121	0	0	20140710		97	2014Q3			0.073
0.002570064	0	0	4.85E-08	0	-7.40E-08	0	0	0	0	0	0	-1.90E-08	0	1.03E-05	0	9.51E-08	0	0	-0.000384976	0	-1.73E-07	0	-5.92E-05	-0.000249953	0	0	0.018697862	0	0	20140711		97	2014Q3			0.073
0	0	-1.26E-05	-6.17E-08	0	-1.17E-07	0	0	0	0.000232492	6.28E-08	0	0	0	0.000111476	0	0	0.000141637	0	0	0	8.02E-08	0	0.000106561	0	-0.008125102	0	0.01147318	0	0	20140712		97	2014Q3			0.073
0	0	0	0	0	1.14E-08	0	0	0	-6.07E-05	7.44E-08	-1.15E-07	0	0	0.000153425	0	0	0	0	-6.66E-08	0	0	6.73E-09	1.08E-08	6.41E-08	3.04E-06	0	0.007631298	5.87E-08	0	20140713		97	2014Q3			0.073
-0.000423878	0	0	0	0	0	-0.000336185	0	8.26E-09	0	-8.71E-08	7.68E-05	0	0	0	0	0	0	0	0	0	0	4.40E-08	-8.08E-09	0.000690507	0.000502108	0	0.009669275	1.55E-08	0	20140714		97	2014Q3			0.073
0	-6.64E-08	0	0	0	5.27E-06	0	0	0	0.000162575	5.19E-08	0	-1.80E-07	0	-3.20E-08	0	0	-2.18E-08	0	6.28E-08	0	0	8.82E-09	0	-7.47E-05	0	0	0.017460977	-2.18E-08	0	20140715		97	2014Q3			0.073
-0.004540846	0	0	0	0	1.72E-08	0	0	6.26E-08	-0.000223513	-3.05E-08	-1.02E-07	0	0	0	0	-7.18E-08	8.90E-09	0	0	-2.49E-08	4.97E-08	0	2.24E-08	-9.24E-08	2.89E-05	0	0.014710391	0	0	20140716		97	2014Q3			0.073
0.000400783	9.30E-09	-1.98E-05	0	0	3.05E-06	0	0	0	-2.84E-08	0	0	-1.35E-08	0	-6.09E-05	3.44E-08	2.38E-08	-6.35E-09	0	0	0	0	1.37E-05	0.000767601	0	0	0	0.016128449	-4.95E-05	0	20140717		97	2014Q3			0.073
0.000383525	0	-0.000269926	0	0	0	0	0	9.31E-08	0	9.95E-09	-5.78E-08	-3.38E-08	0	0	0	8.62E-09	1.09E-08	0	0	9.83E-08	2.53E-08	-5.34E-08	4.02E-08	0	0	0	0.003111495	0	0	20140718		97	2014Q3			0.073
-0.000204916	0	-7.60E-08	0	0	7.76E-06	0	0	0	4.24E-05	2.74E-08	0	0	0	1.36E-05	-6.74E-08	0	-9.34E-08	0	7.78E-08	0	0	5.41E-06	-6.74E-08	0	0	0	0	0	0	20140719		97	2014Q3			0.073
-0.000350258	-1.53E-07	2.39E-08	-5.54E-08	0	-1.53E-07	0	0	0	0	0	-3.33E-07	0	0	1.86E-07	0	5.85E-08	2.12E-07	0	-0.000192924	0	2.12E-07	0	0	0	2.39E-08	0	0.030494751	-6.07E-05	0	20140720		97	2014Q3			0.073
0	0	-0.000785381	0	0	-1.34E-08	0	0	0	0	0	0	0	0	0	0	-1.87E-08	0	0	5.33E-05	0	0	2.60E-05	-4.78E-08	-1.46E-07	0	0	-0.009296987	0	0	20140721		97	2014Q3			0.073
0	0	0	0	0	-2.37E-07	0	0	0	0	0	6.20E-08	0	0	-5.57E-05	0	1.10E-08	0	0	0	0.001506807	0	-2.43E-08	0	7.11E-08	0	0	-0.002823838	0	0	20140722		97	2014Q3			0.073
0	0	0	0	0	0	0	0	-1.72E-08	0	0	3.72E-05	-1.63E-08	-6.78E-09	-1.77E-05	-1.34E-08	1.62E-07	0	0	-4.65E-06	-4.04E-05	0	-6.19E-08	0	0	-9.80E-08	0	0.010004895	-2.26E-07	0	20140723		97	2014Q3			0.073
0.002357295	-1.64E-07	0	0	-1.64E-07	0	-1.64E-07	-1.64E-07	4.73E-08	0	4.73E-08	-1.38E-07	-0.00016779	-1.64E-07	0	-1.64E-07	4.00E-08	0	-1.64E-07	0	-5.10E-05	0	0	1.32E-08	0	1.60E-07	-1.64E-07	-0.036749313	-1.55E-05	-1.64E-07	20140724		97	2014Q3			0.073
0	0	-0.00038618	0	0	-7.20E-09	0	0	0	-0.000401108	-2.75E-08	0	3.50E-06	0	0	0	3.05E-08	4.81E-08	0	0	0	0	-2.75E-08	0	0	0	0	0.005568171	0	0	20140725		97	2014Q3			0.073
0	0	-0.000275545	0	-1.59E-07	1.81E-07	-1.59E-07	-1.59E-07	-1.99E-08	0	0	-6.36E-09	0.000860662	-1.59E-07	0	-1.59E-07	0	0	-1.59E-07	-7.53E-08	0	0	2.01E-08	0	0	0	-1.59E-07	0.004524099	0	-1.59E-07	20140726		97	2014Q3			0.073
0.000279499	3.35E-07	0.002146473	0	3.35E-07	-4.38E-08	3.35E-07	3.35E-07	0	-0.001247458	-0.000106333	-0.00065367	-4.14E-08	3.35E-07	1.21E-05	3.35E-07	8.58E-09	0	3.35E-07	5.59E-08	0	0.000169298	0	3.75E-08	0	-6.06E-08	3.35E-07	0.002038297	0	3.35E-07	20140727		97	2014Q3			0.073
0	0	0	0	0	-2.34E-05	0	0	0	0	4.26E-08	0	-2.72E-08	0	0	0	-6.59E-08	0	0	0	0	-7.15E-09	0.001222931	1.21E-08	6.82E-08	0	0	0.014762879	0	0	20140728		97	2014Q3			0.073
0	0	0	0	0	0	0	0	0	0	-1.23E-07	-2.56E-08	-3.30E-08	0	-0.000352048	0	-5.70E-06	0	0	-4.87E-08	-7.17E-08	-7.17E-08	0	3.78E-08	3.40E-08	1.65E-08	0	0.01592407	0	0	20140729		97	2014Q3			0.073
0.003908238	-1.26E-08	0	0	0	0	6.17E-08	0	-1.46E-07	0	0	3.46E-08	-7.52E-08	0	0	0	-2.26E-05	0	0	0	0	-1.80E-08	0	3.25E-05	0	0	0	0.004932714	0	0	20140730		97	2014Q3			0.073
-0.000921825	-6.40E-09	0.003524479	0	0	-6.81E-05	-6.23E-08	0	-2.42E-08	0	0	0	0	0	0	1.71E-08	3.90E-09	1.02E-07	0	-0.000225254	-3.45E-08	2.11E-07	0	0	0	-1.40E-05	0	0.028131397	0	0	20140731	97	97	2014Q3			0.073
-0.004843713	-3.74E-08	-2.11E-08	0	0	-8.09E-06	0	0	-8.03E-09	0	0	1.01E-07	-0.000176379	0	-0.00031121	0	3.04E-08	-2.11E-08	0	0	0	0	0	0	0	-7.28E-05	0	-0.004113523	0	0	20140801		96.6	2014Q3			0.073
-0.000128971	4.54E-07	0	1.35E-07	4.54E-07	-3.24E-08	4.54E-07	4.54E-07	-5.05E-08	0.000907462	-5.15E-09	0	-0.000219088	4.54E-07	0	4.54E-07	-5.96E-08	0	4.54E-07	-6.76E-06	0	-3.08E-08	-7.73E-08	0	4.54E-07	-0.00055655	4.54E-07	0.013913772	0	4.54E-07	20140802		96.6	2014Q3			0.073
0	-1.11E-07	-1.02E-07	-8.16E-08	0	0	0	0	0	0	0	0	-0.00054031	0	0	0	2.40E-08	-0.000215995	0	-1.63E-08	0	-0.000449851	4.56E-05	0	0	-1.46E-07	0	0.007754255	-6.03E-08	0	20140803		96.6	2014Q3			0.073
-0.004983752	-3.49E-08	0	0	0	-5.21E-08	0	0	1.23E-07	-4.91E-05	0	0	0	0	0.000757535	0	-7.52E-08	0	0	-5.16E-08	2.35E-05	-6.41E-05	0	0	0	5.31E-08	0	0.0063342	-6.00E-08	0	20140804		96.6	2014Q3			0.073
-0.004382268	0	0	-4.09E-05	0	-1.04E-07	0	0	0	0	-9.60E-09	0	4.23E-08	0	-3.72E-08	-4.51E-08	1.12E-08	5.73E-08	0	0	0.000248169	-1.04E-07	-1.11E-07	-1.74E-08	-8.59E-08	0	0	0.009478259	0	0	20140805		96.6	2014Q3			0.073
-0.002105308	0	0	0	0	0	0	0	0	0	0	-5.79E-08	0	0	-1.70E-07	0	0	0	0	0	0	0	3.14E-08	-9.77E-09	-9.23E-08	5.22E-09	0	0	0	0	20140806		96.6	2014Q3			0.073
0	0	0	-7.70E-08	0	0	0	0	0	0	0	0	0.000386466	0	0	0	0	0	0	0	0	0	0	0	0	3.69E-08	0	-0.013679309	0	0	20140807		96.6	2014Q3			0.073
0	0	-1.19E-05	0	0	0	0	0	0	0	8.14E-09	0	0	-2.10E-08	0	0	0	0	0	-6.59E-08	0	0	-2.10E-08	1.09E-08	2.80E-07	0	0	0.009298598	-2.10E-08	0	20140808		96.6	2014Q3			0.073
0	0	0	-3.32E-08	0	-8.54E-06	0	0	0	0.000251628	-1.74E-05	3.24E-05	0.00071962	0	-4.65E-08	0	-2.81E-08	1.02E-07	0	-7.71E-08	0	-3.39E-08	0	5.75E-09	0	4.58E-08	0	-0.01690299	0	0	20140809		96.6	2014Q3			0.073
0	0	0.000146461	0	0	-3.28E-08	0	0	1.14E-07	0	2.18E-08	0	0.000267272	0	3.36E-08	0	0	0	0	0	0.000405598	1.02E-08	0	2.77E-08	0	-2.61E-08	0	-0.001598688	0	0	20140810		96.6	2014Q3			0.073
0	-3.33E-08	-5.94E-08	0	1.43E-07	1.36E-06	1.43E-07	1.43E-07	1.43E-07	-8.61E-05	0	0	0	1.43E-07	-4.33E-05	1.43E-07	1.68E-05	0	1.43E-07	0	0.000197285	8.67E-09	0	2.45E-05	0	0	1.43E-07	0.010317863	-3.33E-08	1.43E-07	20140811		96.6	2014Q3			0.073
0	-1.46E-07	-0.000104055	0	0	-4.79E-08	0	0	0	-0.000193429	-1.55E-07	0	0.000265111	0	0	0	0	6.03E-08	0	-4.12E-07	0.000240963	0	-0.002393213	8.01E-08	0	0	0	0.008033481	-3.59E-08	0	20140812		96.6	2014Q3			0.073
0	0	-0.000538811	0	0	-6.48E-06	0	0	0	-0.000298608	0	0	4.60E-05	0	-3.16E-08	0	-3.11E-05	-1.38E-08	0	-2.88E-05	-7.00E-06	0	3.27E-08	1.32E-08	0	0	0	0.019268035	0	0	20140813		96.6	2014Q3			0.073
0.011768101	0	0	-1.04E-07	0	-4.75E-08	0	0	0	0	0	0	0	0	-6.06E-08	0	5.08E-08	-1.77E-08	0	-1.06E-05	0	0	0	1.07E-08	-1.68E-08	0	0	0	-1.77E-08	0	20140814		96.6	2014Q3			0.073
0	0	0	1.14E-08	0	0	0	0	-1.74E-07	0	0	0	0.00049116	0	0	0	0.000110339	1.83E-08	0	-3.89E-08	0	0	0	-9.95E-09	0	1.83E-08	0	0.015953869	0	0	20140815		96.6	2014Q3			0.073
-0.003230203	-5.00E-07	-7.58E-05	0	-5.00E-07	4.17E-08	-5.00E-07	-5.00E-07	-5.00E-07	0.00130182	4.17E-08	0.000289009	0	-5.00E-07	0	-5.00E-07	-1.17E-08	0	-5.00E-07	0	0.000342369	0	0	4.34E-08	0	-2.09E-07	-5.00E-07	0.027431797	5.36E-05	-5.00E-07	20140816		96.6	2014Q3			0.073
-0.000446864	-6.88E-08	3.88E-07	-7.98E-08	0	-0.001600797	0	0	0	0	0	0	0.000232585	2.37E-07	0	0	0	0	0	0	-8.64E-05	0	-1.22E-07	6.03E-09	0	6.03E-09	0	0.002473989	0	0	20140817		96.6	2014Q3			0.073
0.001155228	0	-8.78E-08	0	0	-1.32E-08	0	0	0	-0.001518417	3.42E-08	6.09E-05	-1.79E-05	0	-2.22E-07	0	-7.96E-08	0	0	0	-7.33E-05	0	-3.85E-08	6.61E-08	0	6.37E-08	0	-0.00828709	-5.25E-05	0	20140818		96.6	2014Q3			0.073
0	8.74E-09	0	0	0	8.74E-09	0	0	0	0.000264472	0	-3.53E-08	-6.39E-05	0	0	0	4.01E-05	6.72E-08	0	0	-1.38E-08	0.00029163	-1.01E-08	5.85E-05	-1.38E-08	0	0	-0.00294736	0	0	20140819		96.6	2014Q3			0.073
0.001534125	0	1.16E-07	1.50E-08	0	6.10E-09	0	0	3.93E-08	0	0	2.18E-08	5.92E-05	0	5.10E-08	0	1.16E-07	-5.61E-08	0	6.10E-09	5.10E-08	-3.51E-08	0	5.20E-08	0	0	0	0.025899123	0	0	20140820		96.6	2014Q3			0.073
6.71E-08	0	8.43E-05	0	0	0	0	0	0	0	0	0	-0.000286776	0	6.08E-09	0	4.37E-08	-8.70E-09	0	-6.02E-08	-9.83E-05	5.75E-08	7.76E-05	3.14E-05	0	0	0	-0.004714785	6.71E-08	0	20140821		96.6	2014Q3			0.073
0.000132159	0	0	0	0	0	0	0	0	0	-3.66E-08	9.76E-05	0	0	0	0	1.08E-07	5.38E-08	0	0	0.000156613	0	0	5.49E-08	-8.27E-06	0	0	-0.004019182	0	0	20140822		96.6	2014Q3			0.073
0	0	1.22E-07	-3.33E-08	0	2.79E-08	0	0	3.96E-08	-0.000172862	0	4.80E-06	3.64E-05	0	0	0	0	0	0	0	0	0	0	4.27E-08	1.28E-07	0.000223955	0	0.012651283	0	0	20140823		96.6	2014Q3			0.073
0	5.19E-07	-1.83E-05	3.31E-08	5.19E-07	1.51E-05	5.19E-07	5.19E-07	5.19E-07	-8.25E-08	0	0	-6.32E-05	5.19E-07	0	5.19E-07	-9.55E-08	0	5.19E-07	0	-5.83E-08	0	-6.31E-08	0	-0.000145951	0	5.19E-07	0.003757104	0	5.19E-07	20140824		96.6	2014Q3			0.073
-0.000215855	0	-0.000208674	-3.96E-08	0	-2.17E-08	0	0	-5.32E-08	0.00010627	0	0	0	0	0	0	3.96E-08	0	0	0	0	0	0	5.43E-09	0	-0.000669591	0	0.008179992	0	0	20140825		96.6	2014Q3			0.073
-0.003944101	0	1.73E-05	0	0	1.45E-08	0	0	-7.18E-08	0	2.18E-08	0	0	0	0	0	-2.09E-06	0	0	0	0	2.18E-08	0	-0.000265254	0	2.18E-07	0	0.013730377	0	0	20140826		96.6	2014Q3			0.073
0	0	-3.36E-05	0	0	-0.000205853	0	0	0	3.91E-08	-1.11E-08	0	-2.26E-05	0	2.19E-08	6.85E-09	-5.02E-08	-2.27E-08	0	0	3.72E-08	0	9.72E-09	0.000751128	0	0	0	0.008920616	-5.02E-08	0	20140827		96.6	2014Q3			0.073
0	0	-1.74E-08	0	0	0	0	0	-9.75E-09	1.28E-08	0	0	3.84E-09	3.51E-08	0	0	0	7.74E-08	0	-2.13E-08	1.49E-08	0	0	0.000876801	0	7.64E-05	0	0	0	0	20140828		96.6	2014Q3			0.073
0	0	0	0	0	5.30E-08	0	0	0	0	0	0	1.46E-08	0	0	0	0	0	0	4.82E-08	-1.58E-08	0	0	-2.73E-05	0	0	0	-0.026794581	2.13E-08	0	20140829		96.6	2014Q3			0.073
0.003342051	0	0	0	0	3.80E-05	0	0	1.93E-08	7.61E-08	-5.02E-09	0	-5.21E-05	0	0	0	-8.16E-08	1.93E-08	0	-9.09E-08	1.06E-07	0	0	-2.31E-05	-5.22E-08	7.13E-08	0	0.007067775	7.13E-08	0	20140830		96.6	2014Q3			0.073
0	0	0	-8.32E-08	0	0	0	0	0	-3.93E-08	0	0	0	0	1.79E-08	0	5.44E-08	1.79E-08	0	4.80E-08	0	0	0	0.000232394	7.49E-08	0	0	0.004317276	4.80E-08	0	20140831	96.6	96.6	2014Q3			0.073
0	0	-3.47E-08	0	0	-1.56E-05	0	0	2.63E-08	-3.47E-08	4.35E-08	2.51E-05	0	0	0	0	1.45E-07	0	0	0	4.20E-08	0	0	0.001184391	0	0	0	0.000696769	0	0	20140901		96.3	2014Q3			0.073
0	0	-3.38E-08	9.84E-09	0	-1.41E-05	0	0	-4.33E-08	0	-1.80E-07	-0.00192271	0	0	0	0	0	0	0	-1.04E-07	0	0	-3.10E-08	0	-4.08E-08	0	0	0.00667716	-6.72E-08	0	20140902		96.3	2014Q3			0.073
0	0	-2.54E-08	3.51E-08	0	1.20E-08	0	0	0	9.37E-06	3.67E-08	-0.00079157	0	0	0	0	7.36E-09	8.60E-09	0	-8.20E-08	0	0	5.03E-05	0	-1.12E-07	0	0	0.002573166	4.82E-08	0	20140903		96.3	2014Q3			0.073
0.001000223	0	-3.99E-05	0	0	-3.18E-06	-4.12E-08	0	0	0	0	0	-7.94E-08	0	-3.36E-08	0	-3.59E-08	0	0	0	-3.40E-08	0	0	0.000277714	0	0	0	0.016312829	-3.36E-08	0	20140904		96.3	2014Q3			0.073
0	0	4.07E-08	0	0	0	0	0	0	0	0	0	0	0	0	0	-2.71E-08	2.11E-08	0	6.13E-07	4.61E-08	0	0	0.000508393	0	-6.23E-08	0	0.006039116	0	0	20140905		96.3	2014Q3			0.073
0.002813583	0	0	-6.53E-08	0	-2.43E-05	0	0	0	-7.98E-08	0	0	-3.59E-08	0	0	-4.71E-08	0	1.15E-07	0	-3.59E-08	-7.56E-08	0	6.12E-08	0.001979986	-8.97E-08	2.89E-05	0	0.010574735	-6.53E-08	0	20140906		96.3	2014Q3			0.073
0	-1.11E-07	0	-1.11E-07	-1.11E-07	0	-1.11E-07	-1.11E-07	0	0	-1.11E-07	-0.000676819	0	-1.11E-07	0	-1.11E-07	0	-6.17E-08	-1.11E-07	0.000107028	-1.32E-08	-7.15E-08	1.46E-08	5.54E-05	0	-1.11E-07	-1.11E-07	0.008991093	0	-1.11E-07	20140907		96.3	2014Q3			0.073
0	0	0	0	0	6.65E-08	0	0	-1.17E-08	-0.000445871	-3.00E-08	0	1.77E-08	0	0	0	-0.000149924	-3.52E-08	0	0	-1.39E-07	0	0	1.70E-05	-4.21E-08	5.88E-08	0	0.001878662	0	0	20140908		96.3	2014Q3			0.073
0.010326952	0	-1.01E-07	-7.41E-08	0	-5.40E-06	0	0	0	0	0	0	2.77E-05	0	0	0	0	-1.74E-08	0	1.86E-08	0	-6.86E-08	-1.72E-08	5.04E-05	0	-3.12E-08	0	0.009168406	-2.73E-08	0	20140909		96.3	2014Q3			0.073
0	0	0	-9.15E-09	0	0	0	0	-2.18E-08	0	1.34E-08	-0.00039268	0	0	0	0	0	0	0	0	0	0	9.45E-06	0.000159324	0	-2.18E-08	0	0.020263821	0	0	20140910		96.3	2014Q3			0.073
-0.000968168	0	0	0	0	-1.03E-08	2.01E-08	0	0	-6.65E-05	-5.56E-06	0	-1.21E-08	0	0	0	-1.35E-05	3.95E-08	0	-2.79E-06	0	5.15E-08	-7.85E-09	0.000203372	0	-3.20E-08	0	0.004113752	0	0	20140911		96.3	2014Q3			0.073
0	0	-0.000464806	0	0	0	3.10E-08	0	0	2.39E-08	3.27E-08	0	-2.61E-08	0	-2.16E-08	0	-1.82E-08	2.39E-08	0	0	1.20E-07	-1.91E-08	0	0	0	2.76E-05	0	-0.005858059	0	0	20140912		96.3	2014Q3			0.073
-0.000149254	0	-3.95E-08	-3.95E-08	0	3.71E-08	0	0	-5.36E-08	0	-7.27E-08	-0.000128127	-1.30E-07	0	0	0	0	-7.27E-08	0	0	0	0	0	0	0	0	0	0.010256673	-7.27E-08	0	20140913		96.3	2014Q3			0.073
-0.0007677	0	3.86E-08	6.39E-09	0	4.50E-08	0	0	0	0	2.78E-08	0	0	0	4.42E-05	0	2.83E-08	0	0	0	1.48E-08	0	3.46E-08	8.88E-05	9.70E-05	0	0	0.005527904	-3.38E-08	0	20140914		96.3	2014Q3			0.073
-0.002622338	0	-5.48E-08	0	0	0	3.64E-08	0	0	0	0	0.00039353	2.28E-08	0	7.74E-08	0	0.000108741	1.17E-05	0	-1.07E-08	-5.48E-05	2.00E-08	0	8.33E-08	0	0	0	-0.002858881	8.33E-08	0	20140915		96.3	2014Q3			0.073
0	0	0	0	0	1.93E-07	0	0	-3.38E-08	-1.37E-05	0	-6.19E-05	0	0	0	0	-1.21E-08	0	0	0	0	-2.08E-08	2.16E-08	0	0	0.000382914	0	-0.028424448	0	0	20140916		96.3	2014Q3			0.073
0.005482961	2.40E-08	-6.83E-08	-4.44E-08	0	-2.50E-08	0	0	0	0	-4.44E-08	-0.000161181	-5.75E-05	0	-1.89E-05	0	-5.33E-09	0	0	7.44E-08	0	0	4.08E-08	2.68E-08	3.24E-08	0	0	0.00526532	8.20E-05	0	20140917		96.3	2014Q3			0.073
0	0	0	0	0	-6.35E-09	0	0	0	-1.45E-05	0	0	0	0	1.02E-08	0	-1.13E-08	0	0	-5.98E-05	2.12E-05	0	0	2.74E-08	2.32E-08	-4.21E-06	0	-0.017105017	0	0	20140918		96.3	2014Q3			0.073
0	-1.61E-08	1.12E-08	4.02E-08	0	0	0	0	0	5.87E-08	0	0.001111562	0	0	1.33E-08	0	1.01E-05	1.01E-07	0	-6.43E-08	0	0	0	2.21E-08	-1.54E-07	3.98E-08	0	0.005213526	-0.000120772	0	20140919		96.3	2014Q3			0.073
0	-5.39E-08	-5.39E-08	2.33E-07	0	1.42E-05	0	0	0	3.82E-05	4.58E-08	7.42E-08	0	-1.19E-06	0	0	1.08E-07	0.000309578	0	0	-3.03E-05	2.07E-05	0	0	0	0.000104636	0	0.003456498	0.000261719	0	20140920		96.3	2014Q3			0.073
0	0	0	0	0	-8.41E-05	0	0	0	0.000617988	-0.000323754	0	0	0	0	0	4.77E-08	0	0	-3.97E-08	0	0	0.000225405	0.001384356	0	5.95E-08	0	-0.002190614	0	0	20140921		96.3	2014Q3			0.073
0	0	-2.19E-07	0	0	-5.20E-08	0	0	1.96E-08	0	-2.19E-07	5.72E-05	1.96E-08	0	9.63E-08	0	-1.76E-07	-3.87E-08	0	0	-9.68E-06	-1.76E-07	9.63E-08	0.000396248	9.11E-08	2.60E-08	0	-0.005172418	0	0	20140922		96.3	2014Q3			0.073
0	0	0	0	0	4.59E-08	0	0	0	0	0	0	-7.42E-08	0	4.81E-08	0	0	0	0	-2.50E-08	0	0	0	0.000464763	0	0	0	0.018011198	3.08E-05	0	20140923		96.3	2014Q3			0.073
0	-6.71E-08	0	0	0	0	0	0	0	0.000624672	0.00021117	0	3.17E-08	0	-3.34E-05	0	7.48E-08	0	0	0	1.21E-08	0	0	0	0	2.27E-08	0	-0.005316425	0	0	20140924		96.3	2014Q3			0.073
-0.000901417	-1.77E-08	0	-2.15E-08	0	-4.32E-08	0	0	1.33E-08	5.02E-05	0	0.000483655	0	0	0	0	4.68E-08	-9.35E-06	0	-6.25E-06	-6.85E-05	-3.61E-09	-1.51E-05	2.47E-08	0	-4.87E-08	0	0.007290796	0	0	20140925		96.3	2014Q3			0.073
0	0	-0.000531382	0	0	0	0	0	0	0.000121459	0	0.000211816	-0.000496146	0	0	0	-1.25E-08	5.61E-05	0	0	1.32E-08	0	0	0.000283088	4.23E-05	-0.001802933	0	0.018508534	0	0	20140926		96.3	2014Q3			0.073
-0.001234099	-1.66E-07	-2.07E-08	0	-1.66E-07	-2.07E-08	-1.66E-07	-1.66E-07	0	-6.30E-05	0	0	0	-1.66E-07	0.000101894	-1.66E-07	0	0	-1.66E-07	-0.001633263	-7.08E-08	-4.15E-08	5.31E-08	0.000172967	0	0.000693023	-1.66E-07	0	0	-1.66E-07	20140927		96.3	2014Q3			0.073
-0.000639771	0	-1.61E-07	0	2.50E-07	-3.31E-08	2.50E-07	2.50E-07	2.50E-07	0.000104538	-1.61E-07	0.001484613	0	2.50E-07	9.03E-05	2.50E-07	0	0	2.50E-07	1.84E-08	-6.79E-09	0	0	1.79E-05	1.11E-07	-1.90E-05	2.50E-07	-0.018516795	7.61E-08	2.50E-07	20140928		96.3	2014Q3			0.073
0.00399394	0	0	-2.31E-08	0	0	0	0	0	3.68E-05	-1.50E-08	0.00600828	-6.51E-08	0	0	2.85E-08	0	-2.26E-07	0	0	-1.75E-07	0	0	-2.69E-08	9.18E-08	9.62E-08	0	-0.012918528	1.85E-08	0	20140929		96.3	2014Q3			0.073
0	0	-1.48E-07	0	0	-6.06E-08	0	0	4.23E-08	-3.11E-08	0	-0.001788083	-6.06E-08	0	0	0	0	0	0	-0.000102256	0	0	0	0.001559983	0	0.00203212	0	0.004868991	-7.53E-08	0	20140930	96.3	96.3	2014Q3	0.073	0.074	0.073
0	0	0	0	0	0	0	0	0	0	2.47E-08	0.012135629	0	0	0	0	0	0	0	2.31E-06	0	0	-9.19E-06	0.000157515	0	0	0	-0.001050304	0	0	20141001		96.2	2014Q4			0.073
0	0	0	0	0	0	-4.66E-08	0	0	0	0	0	0	0	0	-4.48E-08	0	0	0	0	0	0	0	0	0	0	0	0	0	0	20141002		96.2	2014Q4			0.073
-0.012674168	0	0	0	0	0	0	0	0	0	0	0	-7.25E-05	-5.85E-08	0	0	0	0	0	0	0	0	-8.69E-06	0	0	0	0	-0.00016345	0	0	20141003		96.2	2014Q4			0.073
0	-6.90E-09	0	0	0	0	0	0	0	0	-4.44E-08	0	0	-9.34E-06	0	0	0	0	0	-0.000765113	0	0	0	0	0	4.11E-08	0	0	-0.000113793	0	20141004		96.2	2014Q4			0.073
-0.045187904	-5.48E-08	0	0	0	1.05E-07	6.06E-08	0	0	-0.000390462	0	0	-0.000779399	0	0	0	0	0	0	0	0	0	-7.20E-08	0	-2.23E-05	0	0	0	0	0	20141005		96.2	2014Q4			0.073
0	0	0	0	0	4.12E-08	7.55E-08	0	-3.62E-08	0	0	-0.031865341	0.000170254	0	0	0	2.22E-05	0	0	-0.000246096	0	0	0	0	0	0	0	0.002649919	0	0	20141006		96.2	2014Q4			0.073
0	0	0.003300277	0	0	0	0	0	0	4.12E-08	0	0.024725973	0	0	0	0	-9.97E-08	0	0	0	0	0	0	7.58E-08	0	0	0	0.00103453	0	0	20141007		96.2	2014Q4			0.073
-0.052201138	0	0	0	0	0	0	0	0	0	0	0	0	0	0	0	0	0	0	0.001032261	0	0	0	3.36E-05	0	0	0	0	0	0	20141008		96.2	2014Q4			0.073
0	-1.94E-08	-0.010916908	0	0	0	0	0	0	0	0	-0.003307998	0	0	0	0	0	0	0	0	0	0	0	-7.58E-07	0	0	0	0.001205504	0	0	20141009		96.2	2014Q4			0.073
0	0	0.006278008	0	-1.19E-08	0	0	0	0	0	0	0.003267404	0	1.47E-08	0	0	0	0	0	0	0	0	0	0	-4.72E-06	0	0	0	0	0	20141010		96.2	2014Q4			0.073
0.048829701	0	0	0	0	0	0	0	0	-0.000212572	0	-0.006570605	0	0	0	0	0	0	0	0	0	0	0	0	0	0	0	0.000461859	0	0	20141011		96.2	2014Q4			0.073
0	0	0	-2.33E-08	2.63E-08	0	0	0	0	-0.000500336	0	0	0	0	-4.85E-08	-7.34E-09	0	0	0	0	0	-0.000854239	0	0	0	0	0	-0.000946796	0	0	20141012		96.2	2014Q4			0.073
0	0	0	0	0	-3.42E-08	0	0	0	0	0	0	0	0	0	0	0	0	0	0	0	0	0	0	0	0	0	0.001108206	0	0	20141013		96.2	2014Q4			0.073
-0.018010912	0	0	0	0	0	0	0	0	0	0	0.004357902	0	0	-4.48E-05	-1.22E-08	-1.85E-05	0.000857931	0	0	0	0	-9.27E-06	0	0	0	0	7.85E-05	0	0	20141014		96.2	2014Q4			0.073
-0.019174518	0	0	0	0	0	0	0	0	-1.08E-05	9.01E-09	0	0	0	1.37E-06	0	0	0	0	0	0	0	2.32E-05	0	5.72E-06	0	0	-0.000847734	0	0	20141015		96.2	2014Q4			0.073
0	0	0	0	0	0	0	0	0	0	0	0	0	-1.20E-08	0	0	0	0	0	0.000376097	0	0	-1.43E-05	0	0	0	0	0.002221337	0	0	20141016		96.2	2014Q4			0.073
0	0	0	0	0	0	0	0	0	0	0	-0.001393161	0	0	0	-1.31E-08	-1.39E-08	0	0	-0.000896512	0	0	0	0	0	6.19E-05	0	0.000330085	0	0	20141017		96.2	2014Q4			0.073
0	0	0	0	0	0	0	0	-2.62E-08	0	0	0.001150071	0	0	0	-3.39E-08	0	0	0	0	6.07E-08	0	2.74E-08	0	0.000930389	0	0	0.001425803	0	0	20141018		96.2	2014Q4			0.073
0	0	0	-2.97E-08	0	0	0	0	-2.72E-08	0	0	-0.003402892	-0.000109711	0	0	0	0	0	0	0	0	-0.000152851	2.72E-08	2.72E-08	0	0	0	-0.00019068	0	0	20141019		96.2	2014Q4			0.073
0	-1.13E-08	0	0	0	0	0	0	0	0	0	-0.00058415	0	0	0	0	-1.13E-08	0	0	0	0	-2.31E-06	0	0	0	0	0	0	0	0	20141020		96.2	2014Q4			0.073
0	0	0.004011841	0	0	0	0	0	0	0	0	0	0	0	-7.20E-05	0	0	0	0	0	0	-1.27E-05	0	0	0	-2.30E-06	0	0.000134891	-0.000222753	0	20141021		96.2	2014Q4			0.073
0	0	0	0	-3.57E-08	0	0	0	0	0	0	0	0	0	3.52E-05	0	0	0	0	0	0	0	0	0	0	0	0	0	0	0	20141022		96.2	2014Q4			0.073
0	0	0	0	0	0	0	0	0	1.10E-08	0	0	0	0	0	3.31E-08	0	0	0	0	0	-8.98E-09	0	5.87E-06	0	0	0	0.001447814	0	0	20141023		96.2	2014Q4			0.073
0	0	-0.003470298	0	0	-8.93E-09	0	0	0	-2.78E-08	0	6.36E-05	0	0	5.83E-06	0	2.30E-08	-0.002188121	0	3.26E-05	0	0	-2.30E-05	0	0	0	0	0.000193421	0	0	20141024		96.2	2014Q4			0.073
-0.069198739	0	-0.00085153	0	0	0	0	0	0	0	0	0	0	0	0	0	0	0	0	0	0	-0.000309434	0	0	-0.013773873	0	0	0	0	0	20141025		96.2	2014Q4			0.073
0	-7.69E-08	-0.000361333	0	0	0	3.30E-08	0	0	0	0	0.00151302	0	0	0	-2.56E-08	3.85E-08	-0.001550946	0	-4.95E-08	0	0	-2.77E-08	-3.64E-08	0	0	0	-0.004683574	0	0	20141026		96.2	2014Q4			0.073
0	0	-0.0028689	0	0	0	0	0	0	0	0	0	0.000173109	0	0	0	0	0.001461125	0	0	0	0	0	0	0	0	0	0	0	0	20141027		96.2	2014Q4			0.073
0	0	0	0	0	0	1.51E-08	0	0	0	0	0	0	0	0	0	0	0	0	5.19E-06	0	0	0	0	0	0	0	0.000446913	0	0	20141028		96.2	2014Q4			0.073
0	0	-0.002621095	0	0	-5.73E-06	0	0	0	0	0	0	0	8.79E-09	0	9.89E-09	0	0	0	0	0	1.98E-05	0	0	0	0	0	-0.000275906	0	0	20141029		96.2	2014Q4			0.073
0	1.09E-08	0	0	-1.14E-08	0	0	0	0	0	0	0	0	0	0	1.25E-08	0	0.004019627	0	-6.49E-05	0	0.003545376	0	0	0	0	0	0	2.64E-08	0	20141030		96.2	2014Q4			0.073
0	0	0	1.08E-08	0	-2.95E-08	0	0	-1.33E-08	0	0	2.08E-05	0	0	0	0	0	0	0	0	0	0	0	0	0	3.79E-05	0	-5.51E-05	0	0	20141031	96.2	96.2	2014Q4			0.073
0	-2.37E-08	0	0	-2.15E-08	0	0	0	0	0	0	0	-2.15E-08	0	0	1.97E-08	-2.63E-08	0	0	0	0	0	0	0.00034547	0	0	0	0	0	0	20141101		96.2	2014Q4			0.073
0.018594236	0	0	0	0	0	-3.07E-08	0	0	-3.57E-05	0	0	0	0	0	0	0	0	0	0	0	0	0	0	0	0	0	0	0	0	20141102		96.2	2014Q4			0.073
0	0	-0.005912936	0	0	0	0	0	0	0	0	0	0	0	-0.000120396	0	1.75E-08	0	0	0.000212925	0	-0.002405089	0	0	0	0	0	0.000245712	0	0	20141103		96.2	2014Q4			0.073
0	0	0	0	0	0	1.03E-08	0	0	-2.47E-08	1.65E-08	0	0	0	8.64E-05	0	0	0	0	0	0	0	0	0.000211142	-8.00E-07	0	0	-0.000624118	0	0	20141104		96.2	2014Q4			0.073
-0.090236257	0	0	0	0	-6.62E-06	0	0	0	-1.01E-08	-8.66E-09	3.60E-05	0	0	0	0	0	0	0	0	0	0	-5.38E-05	0	0	0	0	-2.24E-05	0	0	20141105		96.2	2014Q4			0.073
0.011157198	0	0	0	0	0	0	0	0	0	6.95E-09	0	-1.75E-08	0	-5.36E-05	0	0	0	0	-0.000367853	0	0	0	0	0	0	0	0	0	0	20141106		96.2	2014Q4			0.073
-0.024439424	0	0	0	0	-2.07E-08	0	0	0	0	0	4.07E-05	0	0	0	0	0	0	0	0	0	0	-9.44E-05	0	0	0	0	-1.75E-05	0	0	20141107		96.2	2014Q4			0.073
0	0	-0.024974842	0	0	0	0	0	0	0	0	0	0	0	0	3.15E-08	0	0	0	0.000108407	0	-0.001011515	-2.87E-06	0	0	-1.57E-05	0	0.001529612	0	0	20141108		96.2	2014Q4			0.073
0	0	-0.002231175	0	1.85E-08	0	-5.03E-08	0	0	0	0	0	0	0	0	0	5.42E-08	0	0	0.000231044	0	0.002730332	-7.31E-06	0	-0.002866299	0	0	-0.00050643	0	0	20141109		96.2	2014Q4			0.073
-0.128917831	0	0.001739439	0	0	0	3.25E-08	0	0	-2.09E-08	0	0	0	0	0	0	0	0	0	0	0	-0.000870904	-3.72E-05	0	0	-2.23E-05	0	0.001971501	0	0	20141110		96.2	2014Q4			0.073
0	-7.07E-08	-0.006540747	0	1.50E-08	0	0	0	0	0	0	0	-1.71E-06	0	0	0	0	-0.004756711	0	0	0	0	0	0	-3.47E-06	0	0	0	0	0	20141111		96.2	2014Q4			0.073
0.062645905	0	-0.018823667	0	0	0	0	0	-1.64E-08	0	0	0.00033219	0	0	0	0	0	0	0	0	0	0	0	0	0	0	0	0	0	0	20141112		96.2	2014Q4			0.073
0	0	-0.012308416	0	0	0	0	0	0	0	0	5.48E-05	0	0	0	0	0	0	0	0	0	0.001008407	0	0	0	0	0	0.000501348	0	0	20141113		96.2	2014Q4			0.073
-0.012788457	0	0	0	0	-9.34E-09	0	0	0	0	0	8.65E-09	0	-9.73E-09	0	0	0	0	0	0	0	-9.81E-05	0	0	1.12E-06	0	0	5.85E-05	0	0	20141114		96.2	2014Q4			0.073
0	0	-0.004478402	0	0	1.67E-08	0	0	-4.18E-08	0	0	0	0	0	0	5.57E-08	0	0.001375252	0	0	0	0	4.18E-08	0	0	0	0	0.00110195	0	0	20141115		96.2	2014Q4			0.073
0	0	0.002893139	-2.06E-08	0	0	0	0	0	0	-3.34E-08	0	0	-5.84E-08	-3.05E-08	-3.69E-08	0	-0.00089618	0	0	0	0	0	0	0	-0.000444703	0	0	0	0	20141116		96.2	2014Q4			0.073
0	0	0	0	0	0	0	0	0	0	0	0	0	0	0	0	0	0	0	0	0	0	5.83E-05	-2.24E-08	1.43E-05	0	0	0.001063849	0	0	20141117		96.2	2014Q4			0.073
-0.019306289	0	0	0	1.60E-08	0	0	0	-1.05E-08	0	0	0	0	-1.27E-08	-7.92E-06	0	4.24E-08	0	0	-0.00033114	0	0.000332924	0	-4.84E-06	0	0	0	0.000287218	0	0	20141118		96.2	2014Q4			0.073
0	0	0	0	0	1.01E-08	0	0	0	0	0	0	0	0	0	0	0	-0.001480128	0	0	0	0	-2.52E-05	0	0	0	0	0.000478111	0	0	20141119		96.2	2014Q4			0.073
0	0	0	0	-8.36E-08	-9.65E-09	-8.36E-08	-8.36E-08	0	0	0	0	0	-1.05E-08	0	1.19E-08	0	0.002263978	-8.36E-08	0	0	0	0	0	0	3.06E-06	-8.36E-08	0.000247756	0	-8.36E-08	20141120		96.2	2014Q4			0.073
0	0	0	0	0	0	9.69E-09	0	0	0	-7.81E-09	-2.11E-08	0	0	0	0	4.40E-08	0	0	-0.000327484	0	-0.000847944	0	-7.20E-05	0	0	0	-0.000166026	0	0	20141121		96.2	2014Q4			0.073
-0.007560071	0	-0.000900562	0	0	0	0	0	0	0	0	0	5.31E-08	0	0	0	0	0	0	-0.000634874	0	0	0	0	0	0	0	0	0	0	20141122		96.2	2014Q4			0.073
0.019996419	0	0	0	0	0	0	0	0	0	0	-0.001446691	0	0	0	0	0	0.000190562	0	0	0	0	0	0	0	0	0	0.001410785	0	0	20141123		96.2	2014Q4			0.073
0	0	0	0	-1.61E-08	-1.12E-08	0	0	0	0	1.07E-08	0	0	0	0	-9.90E-09	0	0	0	-0.000307692	0	0	1.85E-05	0	-0.002721682	0	0	0.000567739	0	0	20141124		96.2	2014Q4			0.073
0	0	0.003326701	0	0	0	0	0	0	-4.33E-05	0	1.15E-08	-1.51E-08	-1.01E-08	0	0	0	0	0	0.000718803	6.59E-05	0.000544757	0	9.77E-05	0	0	0	0.000108483	0	0	20141125		96.2	2014Q4			0.073
0	-1.09E-08	-0.004350727	0	0	0	0	0	0	0	0	0	0	0	0	-1.67E-08	0	0	0	0	0	0	9.38E-05	4.05E-05	0	0	0	-6.30E-05	0	0	20141126		96.2	2014Q4			0.073
0	0	0	0	0	0	0	0	0	1.15E-08	0	0	-3.11E-08	0	0	0	0	0	0	0	0	0	0	0	0	0	0	0	0	0	20141127		96.2	2014Q4			0.073
0	0	0	0	0	0	0	0	0	1.21E-08	0	0	0	0	0	0	0	-0.000822858	0	0	0	0	0	7.56E-05	0	0	0	0.000121498	0	0	20141128		96.2	2014Q4			0.073
0	0	0	0	0	0	0	0	0	0	0	0	0	0	0	0	0	0	0	0	0	0	0.000163043	0	0	0	0	0	0	0	20141129		96.2	2014Q4			0.073
0	0	0	0	0	-2.96E-08	0	0	0	0	0	0	2.84E-08	-6.39E-08	0	0	0	0	0	0	0	-0.003897541	0	3.78E-08	-0.001287815	0	0	0.000514793	0	0	20141130	96.2	96.2	2014Q4			0.073
0	-1.71E-08	0	0	0	0	0	0	0	0	0	0	0	0	0.000660011	0	0	0	0	0	0	0	-2.01E-06	1.14E-08	6.49E-05	0	0	0.000482362	0	0	20141201		95.3	2014Q4			0.073
0	-2.86E-08	0	0	0	-2.71E-08	2.21E-08	0	0	-1.06E-08	8.73E-09	-3.22E-05	0	2.44E-08	0	0	1.16E-08	0	0	0	0	-0.00303664	0	0	0	0	0	0	0	0	20141202		95.3	2014Q4			0.073
0	0	0.003900988	0	-5.63E-08	0	0	-5.63E-08	0	0	0	0	0	0	-8.35E-05	0	-1.01E-05	-0.001122765	-5.63E-08	0	0	0	2.91E-05	0	0	0	-5.63E-08	0.0007053	0	-5.63E-08	20141203		95.3	2014Q4			0.073
-0.021279994	0	0	0	0	1.52E-08	0	0	0	0	0	0	0	0	7.38E-05	0	-2.71E-05	0	0	0.000452703	0	-0.001468407	0	0	0	0	0	0.001477295	0	0	20141204		95.3	2014Q4			0.073
0	0	0	0	0	0	0	0	0	0	1.60E-06	1.97E-08	0	0	0	0	1.38E-08	0	0	0	0	0	6.70E-05	0	-1.50E-06	0	0	0.000976306	0	0	20141205		95.3	2014Q4			0.073
0	0	-0.001885929	0	0	0	0	0	0	0	0	0	0	0	0	0	0	0	0	-8.87E-05	0	0	2.06E-08	0	0	3.80E-05	0	0.000160054	0	0	20141206		95.3	2014Q4			0.073
0	0	0	0	0	-2.86E-08	-3.16E-08	0	0	0	0	-0.002708281	0	-1.09E-07	2.00E-08	0	0	0	0	0	0	-0.003239062	0	0	-0.002988233	4.55E-05	0	0	0	0	20141207		95.3	2014Q4			0.073
0	0	-0.001996834	0	0	1.24E-08	0	0	1.85E-08	0	0	0	0	0	0	0	0	0	0	0	0	0	0	0	0	0	0	0.000749638	0	0	20141208		95.3	2014Q4			0.073
0	0	0	0	0	0	0	0	0	0	0	1.43E-05	0	0	0	0	0	0	0	0	0	0	0	0	0	0	0	0.00060365	0	0	20141209		95.3	2014Q4			0.073
-0.023788244	0	0	7.73E-09	0	0	-1.55E-08	0	0	0	0	0	0	0	0	0	0	0.00093566	0	0	0	0	0	0	0	0	0	0	0	0	20141210		95.3	2014Q4			0.073
0	0	0	0	0	0	0	0	0	0	0	-1.03E-08	0	0	0	0	0	0	0	-0.000999617	0	-0.001827693	0	-2.96E-06	0	0	0	0.000512495	0	0	20141211		95.3	2014Q4			0.073
0	0	0	0	0	0	0	0	0	0	0	0	0	0	-6.25E-06	-2.01E-08	0	0	0	0	0	-0.003539661	0	0	-2.01E-08	0	0	0.000644542	0	0	20141212		95.3	2014Q4			0.073
0	0	0	0	0	0	0	0	-7.24E-08	0	0	0	0	0	0	0	0	0	0	0	0	0.002536933	0	1.82E-06	0	0	0	-5.36E-05	0	0	20141213		95.3	2014Q4			0.073
-0.046112298	0	0	0	0	-2.14E-08	0	0	0	-1.00E-05	0	0.004223007	3.00E-08	0	0	0	0	0	0	0	0	0	0	0	0	0	0	0	0.000124658	0	20141214		95.3	2014Q4			0.073
0	0	0	0	0	1.10E-08	-1.48E-08	0	0	-3.15E-08	-1.55E-05	1.74E-08	0	0	0	0	0	0	0	-0.000465191	0	0	0	8.14E-09	0	0	0	0	0	0	20141215		95.3	2014Q4			0.073
0	0	-0.004255691	0	-9.61E-09	0	0	0	0	0	5.23E-07	1.60E-08	0	1.50E-08	0	0	3.22E-07	0	0	0	0	0	0	6.81E-05	0	0	0	-0.000583319	0	0	20141216		95.3	2014Q4			0.073
0	1.19E-08	0	0	-1.47E-08	0	0	0	0	0	8.36E-09	0	2.09E-08	0	0	0	0	0.000118272	0	0	0	-0.002718691	0	2.26E-06	-7.54E-06	4.07E-06	0	0	-0.002018098	0	20141217		95.3	2014Q4			0.073
0	0	0	0	2.09E-08	0	1.50E-08	0	0	0	0	5.79E-05	0	1.15E-08	0	0	8.88E-05	0	0	0.000493025	0	0	0	1.20E-08	0	0	0	0.000517274	0	0	20141218		95.3	2014Q4			0.073
-0.021356778	-2.88E-08	-0.001849251	0	0	1.07E-08	-7.91E-09	0	0	1.07E-08	7.12E-06	0	7.19E-06	0	0	0	0	0	0	0	0	0	0	0	0	0	0	0	0	0	20141219		95.3	2014Q4			0.073
-0.022603191	0	0	3.93E-08	0	0	0	0	0	0	0	0.001037066	0	-2.59E-08	0	0	6.57E-05	0	0	0	0.000465393	0	-0.000124629	3.04E-05	0	0	0	0	0	0	20141220		95.3	2014Q4			0.073
0	2.32E-08	0	-2.49E-08	0	0	0	0	3.24E-08	0	2.49E-08	0	0	0	0	3.41E-08	0	-0.000186502	0	0	0	0	0	0	-0.002281566	0	0	0.000830973	0.000366962	0	20141221		95.3	2014Q4			0.073
-0.094424297	-9.96E-09	0	-2.35E-08	0	-4.51E-06	0	0	0	0	0	0	0	0	2.75E-05	-1.73E-07	0	0	0	0	0	0	0	9.77E-05	0	0	0	0.000648649	0	0	20141222		95.3	2014Q4			0.073
0	9.96E-09	0	0	0	0	0	0	0	0	0	0	0	0	0	1.66E-08	0	0.000141384	0	0	0	0	0	0	0	0	0	0.000383254	0	0	20141223		95.3	2014Q4			0.073
0.045467641	0	0	9.94E-09	0	0	0	0	0	0	0	0	0	0	-3.70E-07	0	0	0	0	0	1.24E-08	0	0	0	-0.005933882	0	0	0.003181815	0	0	20141224		95.3	2014Q4			0.073
0.043587387	0	0	2.07E-08	0	-1.24E-08	9.92E-09	0	0	0	0	0	0	0	8.17E-06	0	0	0	0	0	0	0	0	0	0	0	0	0	0	0	20141225		95.3	2014Q4			0.073
0	1.81E-08	0	0	1.15E-08	0	0	0	0	0	0	-1.26E-08	0	0	0	0	0	0	0	-0.000258848	0	0	0	0	0	0	0	2.05E-05	0	0	20141226		95.3	2014Q4			0.073
0.021645175	1.14E-09	0	0	2.39E-08	0	0	0	0	0	0	0	0	0	0	5.84E-08	0	0	0	0	0	0	0	0	-0.000183848	1.52E-07	0	0.001655407	0	0	20141227		95.3	2014Q4			0.073
0	0	-0.003350891	0	0	0	0	0	0	0	0	0	0	0	0	0	-6.76E-08	0	0	0	0	0.005158468	0	0	0	-7.48E-06	0	0.000621698	-6.41E-08	0	20141228		95.3	2014Q4			0.073
0	0	0	0	0	-2.41E-08	0	0	1.73E-08	0	1.21E-08	0	0	0	0.001507101	0	0	0	0	0	0	0	0.000113484	0	0	0	0	-5.77E-05	0	0	20141229		95.3	2014Q4			0.073
0	0	0	0	0	-9.63E-09	0	0	0	0	0	0	0	0	0	0	-3.67E-07	0	0	0	0	0.009605167	0	0	0	0	0	0	0	0	20141230		95.3	2014Q4			0.073
0	0	0	0	0	0	0	0	-1.10E-08	-7.28E-05	2.50E-06	2.54E-05	0	0	0	-8.96E-09	0	0	0	0	-1.61E-08	0	0	0	0	0	0	0.000512762	0	0	20141231	95.3	95.3	2014Q4	0.073	0.073	0.073
0.022130187	0	1.89E-08	0	0	0	0	0	0	-4.09E-08	0	0	0	0	1.97E-08	0	0	0	0	0	1.89E-08	-0.022300664	-2.22E-08	0	0	0	0	0	0	0	20150101		94.9	2015Q1			0.07
0	0	0	0	0	0	0	0	0	0	0	0.003970289	0	0	3.35E-08	0	0.002180234	0	0	0	0	-0.010058448	0	0	0	0	0	-0.000187265	-3.88E-08	0	20150102		94.9	2015Q1			0.07
0	0	0	0	0	0	0	0	0	0	0	0	0	0	0	0	-0.000655941	0	0	-5.06E-08	0	0	0	0	0	-3.41E-08	0	1.67E-08	0	0	20150103		94.9	2015Q1			0.07
0	1.62E-08	0.000241777	0	0	0	0	0	0	0	1.44E-08	0	0	0	0	0	0	0	0	0	0	0	0	0	0	-1.62E-08	0	0	0	0	20150104		94.9	2015Q1			0.07
0	0	0	0	0	-1.33E-08	4.43E-08	0	0	-0.00021266	0	0	0	0	0	-2.13E-08	0	6.06E-06	0	0	0	0.005424659	-9.84E-09	0	-1.11E-08	3.79E-06	0	0	0	0	20150105		94.9	2015Q1			0.07
-0.024823754	0	0	0	0	0	0	0	0	0	0	0	0	-1.20E-08	0	1.09E-08	0	0	0	0	0	-0.004595308	0	0	0	0	0	-2.80E-05	0	0	20150106		94.9	2015Q1			0.07
0	0	0	1.80E-08	0	0	0	0	0	0	0	0	0	0	0	0	0.000281075	0	0	0	0	-0.005809207	-9.15E-05	-2.05E-08	-4.10E-08	0	0	-0.001205338	0	0	20150107		94.9	2015Q1			0.07
-0.024513543	0	0	0	0	0	1.52E-08	0	0	0	0	0	-1.37E-05	0	0	1.16E-08	0	0	0	0	-2.21E-08	-0.003488693	0	0	9.37E-09	0	0	0	0	0	20150108		94.9	2015Q1			0.07
0	0	-0.00074063	0	0	0	0	0	0	0	0	0	0	0	-8.78E-09	-1.13E-08	0	0	0	0	0	0	0	0.000101649	0	0	0	-1.52E-09	0	0	20150109		94.9	2015Q1			0.07
-0.024922669	0	-0.001267085	0	0	0	0	0	0	0	-4.05E-08	1.69E-05	0	-2.20E-08	0	0	0	0	0	0	0	0	0	0	0	0	0	0.000505973	0	0	20150110		94.9	2015Q1			0.07
0	0	0	0	0	-2.97E-08	0	0	0	0	0	0	0	0	-2.40E-08	0	-0.000257176	2.84E-08	0	0	0	0	0	0	0	-4.70E-06	0	0.000788622	0	0	20150111		94.9	2015Q1			0.07
0	-2.86E-08	0	0	0	-1.17E-08	-1.35E-08	0	0	0	0	0	0	0	0	0	0	-7.20E-06	0	-0.001287981	0	0	2.74E-06	0	0	-4.19E-06	0	0	1.23E-08	0	20150112		94.9	2015Q1			0.07
0	0	0	0	0	0	0	0	0	0	0	0	0	0	4.00E-06	0	0.000568508	0	0	0	1.21E-08	0	0	0	-2.91E-08	-1.73E-08	0	-1.04E-05	0	0	20150113		94.9	2015Q1			0.07
0	0	0	0	0	0	4.30E-08	0	0	9.45E-09	0	0	0	0	0	1.69E-08	-0.000455047	0	0	0	0	0	-2.47E-06	0.000708501	0	1.87E-06	0	0	0	0	20150114		94.9	2015Q1			0.07
0	0	0.00091483	0	0	-1.81E-08	0	0	0	-1.89E-08	0	1.03E-08	0	9.44E-09	0	0	-0.000495185	0	0	-0.000715394	0	-0.002357902	0	0	0	0	0	0	0.000361215	0	20150115		94.9	2015Q1			0.07
-0.02220063	0	0	0	0	0	0	0	1.08E-08	0	0	0	0	0	0	1.40E-08	0.000636097	0	0	-0.000339213	0	0	0	0	0	0	0	2.94E-06	0	0	20150116		94.9	2015Q1			0.07
0	-3.25E-09	0	0	0	0	0	0	0	0	0	0	2.80E-08	0	0	0	0	0	0	0	0	0	3.73E-07	0.005471417	2.01E-05	-0.000148585	0	0	0	0	20150117		94.9	2015Q1			0.07
0	0	0	0	0	-2.34E-08	0	0	0	0	0	0	0	3.72E-08	-3.01E-08	-4.52E-08	0.000761469	0	0	0	0	0	-2.53E-08	0	0	0	0	0	0	0	20150118		94.9	2015Q1			0.07
0	0	0.000527813	0	0	-4.23E-08	0	0	0	0	0	0	0	0	0	-1.57E-08	0.00067296	-0.000109993	0	0	0	0	4.96E-06	-0.000419297	0	0	0	0	-0.001342513	0	20150119		94.9	2015Q1			0.07
-0.023955487	-4.43E-08	-0.003808848	0	0	2.88E-09	0	0	0	-2.21E-08	0	0	0	0	0	0	0.00087273	0	0	0.000560433	0	0.002782205	-2.57E-06	0	0	1.95E-05	0	4.31E-06	0	0	20150120		94.9	2015Q1			0.07
0	0	0	0	0	0	-9.01E-09	0	1.13E-08	0	0	0	0	0	0	0	0	5.93E-05	0	0	0	-0.003064734	0	0	0	0	0	-6.59E-05	0	0	20150121		94.9	2015Q1			0.07
0	0	0	9.70E-09	0	-1.05E-05	0	0	0	0	-1.06E-08	0	0	0	0	0	0	0	0	0.000257025	0	0.004875307	-7.76E-09	0	1.11E-08	0	0	0.000196698	0	0	20150122		94.9	2015Q1			0.07
0.024419685	0	0	0	0	-2.03E-08	0	0	2.03E-08	0	0	-1.30E-08	0	0	0	3.34E-08	0.001485385	0	0	0	0	0	0	0	0	3.95E-05	0	7.97E-05	0	0	20150123		94.9	2015Q1			0.07
0	4.28E-08	0	0	0	0	0	0	-1.77E-08	-7.70E-08	0	0	0	-2.05E-08	0	0	0	0	0	0	0	0	1.90E-08	0	-0.012973818	0	0	0.000268998	0	0	20150124		94.9	2015Q1			0.07
-0.02277904	0	-9.35E-05	0	0	0	0	0	0	0	5.24E-08	0	0	0	0	0	-0.00277238	0	0	0	0	-0.008990935	-1.88E-08	0	0	0	0	0.000630833	0	0	20150125		94.9	2015Q1			0.07
0	-8.80E-09	0	0	0	0	0	0	2.40E-08	-1.02E-08	0	-1.89E-08	0	0	0	0	0	7.07E-05	0	-0.000477547	0	-0.006799284	0	0	0	7.17E-06	0	-5.34E-06	0	0	20150126		94.9	2015Q1			0.07
-0.011719339	0	0	0	0	0	0	0	0	0	8.98E-09	0	-0.000704259	0	0	-1.56E-08	0	0	0	7.75E-05	0	0	0	0.001267259	0	0	0	0	0	0	20150127		94.9	2015Q1			0.07
0.065439601	0	0	0	-9.18E-09	0	0	0	0	0	0	0	0	-1.35E-08	0	0	0	0	0	2.93E-05	0	0	0	0	0	0.000207433	0	-1.63E-05	0	0	20150128		94.9	2015Q1			0.07
0	0	0	0	0	-2.95E-08	0	0	0	0	1.97E-06	0	7.05E-06	0	-0.003513262	0	0	-1.12E-08	0	-1.86E-05	0	0	0	0	8.78E-09	0	0	-3.41E-06	0	0	20150129		94.9	2015Q1			0.07
0.047223924	0	0	0	0	0	0	0	-1.22E-08	-9.58E-09	0	-8.48E-09	0	0	-0.000732991	0	-0.001274149	0	0	-4.87E-05	0	0	-1.38E-05	0	0	-1.31E-05	0	0	0	0	20150130		94.9	2015Q1			0.07
0	0	0.000122573	0	0	0	0	0	0	0	0	0	0	-8.63E-08	0	-4.52E-08	0	0	0	-3.80E-08	0	0	0	0	0	0	0	0.002837737	0	0	20150131	94.9	94.9	2015Q1			0.07
-0.039230309	0	0.000177601	0	0	0	0	0	0	-2.94E-08	0	0	-1.06E-05	3.46E-08	0	0	0	0	0	0	0	0	0	0	0	0	0	-0.000833864	0	0	20150201		95.05	2015Q1			0.07
-0.066515883	0	0	1.07E-08	0	0	0	0	0	0	0	0	0	0	-4.87E-05	1.60E-08	0	0	0	0	0	-0.004824929	0	0.002187187	0	-0.00010298	0	0	0	0	20150202		95.05	2015Q1			0.07
0.010367311	0	0	0	0	0	0	0	0	-1.09E-08	0	0	0	-1.77E-08	0	0	0	0	0	0	0	-0.002872908	0	0	0	0	0	0	0	0	20150203		95.05	2015Q1			0.07
-0.047664118	0	0	0	9.71E-09	0	8.54E-09	0	0	0	0	0	0	0	0	1.86E-08	0.004708978	0	0	0	0	0.002836636	0	0.000879284	0	0	0	5.13E-06	0	0	20150204		95.05	2015Q1			0.07
-0.019600245	0	0.00921906	0	0	0	0	0	0	0	0	0	0	0	0	6.72E-08	0	0	0	0	0	0	0	0	0	-4.24E-06	0	3.82E-05	0	0	20150205		95.05	2015Q1			0.07
0	0	0	0	0	0	1.35E-08	0	0	0	0	0	0	0	0	0	-0.002899272	-3.40E-05	0	-0.000378159	0	0	0	0.001098176	0	0	0	-8.26E-05	0	0	20150206		95.05	2015Q1			0.07
0.024683486	0	0	0	0	0	0	0	0	0	0	0	0	0	1.96E-08	0	0	0	0	0	0	-0.004493272	0	0	1.24E-05	0	0	0	0	0	20150207		95.05	2015Q1			0.07
0	0	0	0	0	2.73E-08	0	0	0	0	0	-8.04E-06	0	0	0	0	0	0	0	-8.45E-06	0	0	0	0.000194105	0	0	0	-0.00036764	0	0	20150208		95.05	2015Q1			0.07
0	0	0	0	0	1.38E-08	0	0	0	0	1.20E-05	0	1.09E-08	0	0	0	0.00562233	0	0	0	0	0	0	0	0	0	0	-0.000272709	0	0	20150209		95.05	2015Q1			0.07
0	0	0	0	0	0	0	0	0	0	0	1.05E-08	0	0	0	0	0	0	0	0	0	0	-1.78E-07	0	0	0	0	-4.30E-05	0	0	20150210		95.05	2015Q1			0.07
0	0	-0.001121514	0	0	0	0	0	0	0	0	0	-1.01E-08	-9.25E-09	0	-3.17E-08	0	0	0	-0.000450824	0	0.002911669	-1.78E-05	0	0	0	0	0.000193444	0	0	20150211		95.05	2015Q1			0.07
0	0	0	0	0	1.30E-08	1.17E-08	7.78E-08	0	-9.73E-09	0	0	0	0	0	-9.73E-09	-0.004609886	0	7.78E-08	0	0	0	2.19E-05	0	-8.98E-09	-1.11E-05	7.78E-08	-0.000725704	0	7.78E-08	20150212		95.05	2015Q1			0.07
0	0	0	0	0	-1.49E-08	0	0	0	0	1.46E-05	0	0	0	0	1.15E-08	0	0	0	-0.000818627	0	-0.004247	0	0	0	0	0	-3.32E-05	0	0	20150213		95.05	2015Q1			0.07
0	0	0	0	0	0	0	0	0	0	0	0	0	0	0	0	0.018583553	0	0	0	0	0	0	0	0	0	0	0.000563284	0	0	20150214		95.05	2015Q1			0.07
-0.088801655	0	-6.83E-05	0	0	0	0	0	0	0	3.37E-06	0	0	0	0	0	0	0	0	0	0	0	0	0	0	0	0	0	0.000669784	0	20150215		95.05	2015Q1			0.07
0	0	0	1.31E-08	0	0	0	-1.64E-07	0	0	3.48E-05	-2.18E-08	0	0	0	0	0	0	-1.64E-07	0	0	0	0	0.000841698	-1.31E-08	-6.31E-06	-1.64E-07	0.000345907	0	-1.64E-07	20150216		95.05	2015Q1			0.07
0	-1.17E-08	0	1.85E-08	-1.85E-08	-1.68E-08	1.48E-08	0	0	-4.51E-05	0	0	0	0	0	0	0	0	0	0	0	0	0	0	-1.72E-05	0	0	0	0	0	20150217		95.05	2015Q1			0.07
0	0	0	0	0	0	3.93E-08	0	0	0	0	0	0	0	0	0	0	0	0	0	0	0	0	0	0	-8.17E-08	0	1.46E-07	0	0	20150218		95.05	2015Q1			0.07
0	0	0	0	0	0	0	0	0	0	0	0	0	0	0	7.60E-08	0	0	0	0	0	0	0	0	5.52E-08	0	0	-6.40E-08	0	0	20150219		95.05	2015Q1			0.07
0	0	0	6.52E-08	0	0	0	0	-4.60E-08	0	0	0.001563428	1.20E-07	0	0	0	0	6.26E-08	0	0	0	-0.000746527	0	0	0	0	0	0	0	0	20150220		95.05	2015Q1			0.07
0	0	0	0	0	-5.37E-08	0	0	0	0	-9.31E-05	0	0	0	-1.07E-07	0	0	0	0	6.14E-08	0	-0.001281903	1.50E-07	0	0	0	0	7.82E-08	0	0	20150221		95.05	2015Q1			0.07
0	0	0	0	0	-6.34E-08	-6.92E-08	0	0	0	0	0	-8.07E-05	0	-6.34E-08	-1.52E-07	0	0	0	-6.34E-08	0	0	0	0	-0.002961688	0	0	-2.03E-07	0	0	20150222		95.05	2015Q1			0.07
0	-2.24E-07	0	0	0	0	0	0	0	-7.81E-08	8.63E-08	0	0	8.20E-08	0	0	0.017325373	0	0	0	0	-0.000150065	0	0	0.006691995	1.49E-07	0	0	0	0	20150223		95.05	2015Q1			0.07
-0.013806617	0	0	0	0	0	0	0	0	0	0	0	0	0	0	1.47E-07	0	0	0	-2.44E-05	0	0	0	-6.27E-08	0	0	0	0	0	0	20150224		95.05	2015Q1			0.07
0	0	-0.000392839	0	0	0	-2.20E-08	0	0	0	0	0.000116504	0	2.20E-08	0	0	0.026904563	0	0	-0.000113195	0	0	0	0	0	0	0	0.000730578	0	0	20150225		95.05	2015Q1			0.07
0	0	-0.000744595	0	0	2.01E-08	1.27E-08	0	0	-5.43E-06	-1.27E-08	0	0	0	0	0	0.01186429	0	0	0.000346724	0	0	0	0.001081308	0	0	0	0.000492997	0	0	20150226		95.05	2015Q1			0.07
-0.018656727	0	0	0	0	0	1.43E-08	0	0	1.26E-08	0	0	0	0	0	1.43E-08	0	0	0	0	0	0.000965765	0	0	-0.000126933	0	0	0.000120269	0	0	20150227		95.05	2015Q1			0.07
-0.089533013	0	0	0	0	-5.94E-08	-1.64E-08	0	0	0	-4.70E-06	0	0	0	0	0	0	0	0	0	0	-0.001197907	0	0	-3.30E-06	0	0	0.000351391	0	0	20150228	95.05	95.05	2015Q1			0.07
0	0	0	1.09E-05	0	0	0	0	-5.73E-08	0	0	0	0	3.44E-08	0	0	0	0	0	0	0	0.002498059	0	0.003102513	0	0.000261784	0	0.001013841	0	0	20150301		94.93	2015Q1			0.07
0	0	0	0	0	0	-2.74E-08	0	0	2.87E-08	0	0	0	0	-0.002587393	-1.43E-08	0	0	0	0	0	0	0	0	0	-2.31E-05	0	-0.000360344	0	0	20150302		94.93	2015Q1			0.07
0	0	0.002140468	9.38E-09	0	0	1.06E-08	0	0	0	0	0	-1.93E-05	0	0.000197047	0	0	0	0	0	0	0	0	0	-3.59E-06	-3.30E-06	0	0	0	0	20150303		94.93	2015Q1			0.07
0.018000057	0	0	1.11E-08	0	-1.06E-08	0	0	0	0	0	0	0	0	0	-1.38E-08	0	0	0	-0.003452718	0	0.000437964	8.66E-09	0	0	0	0	1.09E-06	0	0	20150304		94.93	2015Q1			0.07
0	0	-0.003976658	0	0	0	0.000573102	0	0	0	0	0	0	0	0	0	0	0	0	0.000461362	0	0	-1.03E-05	0	0	0	0	0	0	0	20150305		94.93	2015Q1			0.07
0	0	0	0	0	-1.31E-08	0	0	0	0	0	-6.61E-05	0	0	0	1.18E-08	0.002222525	0	0	0	0	0	0	0	7.20E-06	0.000271315	0	1.23E-05	0	0	20150306		94.93	2015Q1			0.07
0.015246267	0	0	2.13E-08	0	0	0	0	0	0	0	0	0	0	3.02E-05	0	0	0	0	0	0	-0.000214558	1.54E-08	0	0	0	0	0	0	0	20150307		94.93	2015Q1			0.07
0	0	-0.00073494	0	0	0	0	0	0	0	1.89E-08	-0.00023324	0	0	0	0	0.002559731	2.24E-08	0	0	0	0	0	0	-0.001756556	0	0	0.000143691	0	0	20150308		94.93	2015Q1			0.07
0	2.51E-08	-0.000840995	0	0	0	0	0	0	0	0	0	0	-1.40E-08	-2.09E-08	0	-0.001240677	0	0	0	0	0	0	0.025954036	-0.000241948	2.14E-05	0	0	0	0	20150309		94.93	2015Q1			0.07
0.019472446	0	-0.005077572	0	0	1.43E-08	0	0	0	0	0	0	0	-3.05E-08	0	0	0	0	0	0	0	0	0	0.002985174	0	0	0	0	0	0	20150310		94.93	2015Q1			0.07
0	-1.19E-08	0.002375758	0	0	0	9.29E-09	0	0	0	0	0	0	0	0	0	0	0	0	0	0	0	0	0.005083691	-2.34E-05	0	0	1.22E-05	0	0	20150311		94.93	2015Q1			0.07
0	0	-0.008228659	1.13E-08	0	0	0	0	0	0	0	0	-1.08E-08	0	0	0	0	0	0	0	0	0	0	0.001679655	0	0	0	4.14E-06	0	0	20150312		94.93	2015Q1			0.07
0	0	0	0	-8.17E-09	0	0	0	0	0	0	1.23E-08	0	0	0	0	0	0	0	0	0	0	-7.03E-06	0	0	0	0	9.43E-09	0	0	20150313		94.93	2015Q1			0.07
0	0	0	0	-2.16E-08	2.70E-08	0	0	-1.88E-08	0	0	0	1.33E-05	0	0	0	0	0	0	-0.009386834	0	-0.000185803	0	0.00601983	-0.000364769	-3.23E-05	0	0.001458168	0	0	20150314		94.93	2015Q1			0.07
0	0	0	0	0	2.25E-08	0	0	0	0	1.83E-08	0	2.15E-08	0	-2.15E-08	-2.06E-08	-0.002344809	0	0	0	0	0.000776971	0	0	0.000723567	-1.09E-05	0	1.46E-05	0	0	20150315		94.93	2015Q1			0.07
-0.021792655	-1.50E-08	-0.004448171	0	0	5.13E-05	0	0	0	0	0	-1.02E-08	-1.22E-08	3.93E-08	0	0	0.0020548	0	0	0	0	0	-1.58E-05	0.003485778	0	0	0	0	-0.000976707	0	20150316		94.93	2015Q1			0.07
0	8.74E-09	0.000583722	7.49E-09	0	0	-8.39E-09	0	6.99E-09	-0.000100971	0	0	6.63E-05	0	1.40E-08	-1.75E-08	-0.000825783	-1.36E-05	0	0	0	3.90E-05	0	0.003922893	0	0	0	-0.000246994	0	0	20150317		94.93	2015Q1			0.07
0	0	-0.003631189	0	0	0	0	0	0	0	0	0	1.18E-05	0	0	1.08E-08	0	0	0	0	0	0	0	0	0	-2.96E-05	0	0.000112758	0	0	20150318		94.93	2015Q1			0.07
-0.005876043	0	0	0	0	-0.000128766	0	0	0	0	0	0	0	0	0	0	0	0	0	0	0	0	0	0	0	-1.79E-05	0	3.51E-07	0	0	20150319		94.93	2015Q1			0.07
-0.01594927	0	0	0	-8.73E-09	0	0	0	0	6.34E-06	0	0	0	0	0	0	0	0	0	0	0	0	1.05E-05	0	0	0	0	-1.81E-08	0	0	20150320		94.93	2015Q1			0.07
0	0	-0.000654388	0	0	0	0	0	0	-2.45E-07	1.41E-08	0	0	-2.21E-08	-2.44E-08	0	0	0	0	0	0	0	0	0	0	0	0	2.00E-05	0	0	20150321		94.93	2015Q1			0.07
0	-3.33E-08	-0.000220479	0	0	0	0	0	0	0	0	0.001283986	0	0	0	0	0	0	0	0	0	0	-4.53E-08	0	0	0	0	-8.92E-05	0	0	20150322		94.93	2015Q1			0.07
-0.023756152	-1.35E-08	0	-1.13E-08	0	1.43E-08	0	0	1.29E-08	0	0	0	0	0	-4.91E-07	0	0	0	0	0	0	0	0	0	0	0	0	-6.56E-06	0	0	20150323		94.93	2015Q1			0.07
0	0	0.000981271	0	0	-1.26E-08	0	0	0	0	0	0	0	0	0	-1.08E-08	0	0	0	0	0	1.03E-08	2.19E-08	0.001205379	0.002679565	-0.00016931	0	0	0	0	20150324		94.93	2015Q1			0.07
0	0	0	0	0	0	-1.18E-08	0	-1.12E-08	0	0	0	0	-1.95E-08	0	0	0	0	0	0	0	0	0	0.003002171	-0.002752383	0	0	3.81E-06	0	0	20150325		94.93	2015Q1			0.07
0.024779618	0	0	0	7.77E-09	9.06E-09	0	0	0	0	0	0	0	0	0	0	0	0	0	-0.000250512	0	0	0	0.001051526	0.002301784	0	0	2.20E-05	0	0	20150326		94.93	2015Q1			0.07
0	0	0	1.77E-08	1.15E-08	9.98E-09	0	0	0	0	0	0	8.83E-09	0	0	0	-7.13E-05	0	0	4.93E-05	0	0	0	0	0.001218927	0	0	1.29E-06	0	0	20150327		94.93	2015Q1			0.07
0.024554941	0	-7.30E-05	-2.18E-08	0	0	0	0	0	0	0	-0.002211464	0	3.86E-08	0	2.95E-08	0	0	0	0	-4.18E-08	0	-3.35E-08	0	0	0	0	0.000146439	0	0	20150328		94.93	2015Q1			0.07
-0.011038109	0	0	0	0	0	0	0	0	0	0	0	0	0	0	0	0	0	0	0	0	9.37E-08	0.000239581	0	0	0	0	0.001871551	0	0	20150329		94.93	2015Q1			0.07
0	0	0	0	0	1.40E-08	0	0	0	-2.16E-08	0	0	0	0	0	0	0	0	0	-0.000101123	0	0	0	0	0	0	0	5.79E-05	0	0	20150330		94.93	2015Q1			0.07
0	-1.26E-08	0	0	0	0	-8.66E-09	0	0	0	0	0	0	0	0	0	0	0	0	0	0	0	0	0	0	0	0	0.000238758	0	0	20150331	94.93	94.93	2015Q1	0.07	0.073	0.07
0.021567186	-1.06E-08	0	0	-9.33E-09	0	0	0	-4.44E-08	0	0	0	0	0	0	0	0	0	0	0	0	0	0	0	0	0	0	-9.44E-05	0	0	20150401		94.22	2015Q2			0.07
0	-6.23E-08	-0.001909374	0	0	-1.04E-08	9.96E-09	0	0	0	0	0	3.07E-06	0	-0.000355769	1.31E-08	-8.74E-06	0	0	-0.000112454	-2.49E-05	0	-2.97E-05	0	0	0	0	0	0	0	20150402		94.22	2015Q2			0.07
0	0	-0.003208052	0	0	-1.96E-08	0	0	0	0	7.89E-09	0	0	1.36E-08	0	0	0	0	0	0	0	-0.000484963	0	-0.000319356	0	0	0	0	0	0	20150403		94.22	2015Q2			0.07
0.010276758	-5.54E-08	0	0	0	-4.16E-08	0	0	0	0	2.29E-08	0	0	0	0	0	0	0	0	0	0	0	0	0.000153688	0	-2.75E-06	0	-0.001250876	0	0	20150404		94.22	2015Q2			0.07
0	0	-0.000412835	0	0	0	0	0	0	0	0	0	0	0	0	0	0	-3.93E-08	0	0	0	0	0	0	0	0	0	-6.90E-05	0	0	20150405		94.22	2015Q2			0.07
0	0	0	0	0	0	0	0	0	0	0	0.006602487	-2.75E-08	-1.06E-07	0	2.11E-07	7.04E-05	0	0	0	0	0	2.64E-08	0	0	0	0	0	0	0	20150406		94.22	2015Q2			0.07
0	0	-0.000814541	0	0	0	0	0	-1.40E-08	0	0	0	0	0	0	0	0	0	0	0	0	0	0	3.97E-05	0	0	0	3.05E-05	0	0	20150407		94.22	2015Q2			0.07
-0.046617088	0	0	1.04E-08	0	0	0	0	0	0	0	0.000565058	0	0	0	0	0	0	0	0	0	0	0	0	0	0	0	4.03E-06	0	0	20150408		94.22	2015Q2			0.07
0.027195072	0	-0.005130519	0	0	0	0	0	0	-0.000337083	0	0	9.79E-09	0	0	0	0	0	0	0	-0.000280787	0	-9.72E-06	0	0	-2.33E-05	0	0	0	0	20150409		94.22	2015Q2			0.07
0	0	-0.009171048	0	0	0	-1.86E-08	0	0	0	0	0	0	0	0	1.34E-08	0	5.40E-06	0	0	-0.000112668	-9.68E-09	1.15E-05	0	0	-1.14E-05	0	0	0	0	20150410		94.22	2015Q2			0.07
-0.076174479	0	0	3.75E-08	0	0	0	0	0	0	0	0	0.000221224	-4.17E-08	0	0	0	0	0	0.000710606	0	0	0	0	0	0	0	0.000286248	0	0	20150411		94.22	2015Q2			0.07
-0.021723724	-5.28E-08	0	0	0	0	0	0	0	0	0	0	0	-4.53E-08	0	0	0	0	0	-0.000524448	0	0	-6.34E-08	0	0	-0.000756087	0	0.002250257	0	0	20150412		94.22	2015Q2			0.07
0	0	0	0	0	0	0	0	0	0	0	0	0	0	-4.91E-05	0	0	0	0	0	0	0	0	0	-8.19E-05	-6.37E-05	0	0	0	0	20150413		94.22	2015Q2			0.07
0	0	0	0	2.15E-08	0	0	0	0	-0.00073736	0	0	0	0	0	0	0	0	0	0	0	0	1.64E-05	0	0	0	0	0.000134146	0	0	20150414		94.22	2015Q2			0.07
0	-1.07E-08	0	1.68E-08	0	0	0	0	5.23E-08	-0.000276491	0	0	0	0	0	0	0	0	0	0	0	-4.79E-05	0	0	0	0	0	0	0	0	20150415		94.22	2015Q2			0.07
0.020754338	-2.05E-08	-0.001561297	0	0	0	0	0	0	-0.000375119	0	0	0	0	0	0	0	0	0	0	0	0	0	0.000190224	0	0	0	0	0	0	20150416		94.22	2015Q2			0.07
0	0	0	0	0	-1.05E-08	-1.05E-08	0	-9.72E-09	-8.60E-05	0	0	0	0	0	0	-5.58E-05	0	0	-0.000171231	0	-2.41E-08	0	0	0	0	0	-1.13E-05	0	0	20150417		94.22	2015Q2			0.07
0	0	0	0	0	0	0	0	0	0	0	0	0	0	0	0	0	0	0	0	0	0	2.10E-08	0.000150605	-0.002800916	0	0	2.66E-06	0	0	20150418		94.22	2015Q2			0.07
-0.026206494	0	0.000411606	5.55E-08	0	0	4.07E-08	0	0	0	0	0	0	0	0	0	0	0	0	0	0	9.27E-05	0	0	0	0	0	0.001185924	0	0	20150419		94.22	2015Q2			0.07
0	0	0	0	-1.45E-07	0	0	-1.45E-07	0	0	2.69E-07	4.74E-05	0	0	0	0	0	0	-1.45E-07	0	0	0	0	0	0	0	-1.45E-07	0.000278275	0	-1.45E-07	20150420		94.22	2015Q2			0.07
0	0	0	0	0	0	-1.04E-08	0	0	0	0	0	0	0	0	-2.48E-08	4.52E-08	0	0	0	0	-1.30E-08	0	-0.000503726	0.000209759	9.68E-05	0	0	0	0	20150421		94.22	2015Q2			0.07
0	0	0	0	0	-1.41E-08	0	0	0	-3.66E-06	1.29E-05	0	9.85E-09	-2.11E-08	0	-2.82E-08	0	0	0	0.000209719	0.003504001	0	6.82E-05	0	0	2.04E-05	0	-0.000136455	0	0	20150422		94.22	2015Q2			0.07
-0.020132158	0	0	0	0	0	0	0	0	1.01E-08	7.84E-05	0	0	0	-5.95E-06	0	0	0	0	0.000192533	0.002119343	0	0	0	-0.002589561	0	0	0.002619463	0	0	20150423		94.22	2015Q2			0.07
-0.026165177	0	0.001158228	1.37E-08	0	0	0	0	0	0	0	-0.000152914	0	0	3.57E-05	1.53E-08	0	0	0	-0.000119746	0.002686762	0	0	0.000196062	0	0	0	0.000397335	0	0	20150424		94.22	2015Q2			0.07
-0.046736465	0	0	0	0	2.27E-08	0	0	0	0	0	0	0	0	0	1.36E-07	0	0	0	0	0	0	-1.74E-08	0	-0.004996598	0	0	0	4.53E-08	0	20150425		94.22	2015Q2			0.07
0	-4.63E-08	-4.13E-08	0	0	0	0	0	2.14E-08	0	0	0.001861784	-8.68E-08	0	0	0	0	0	0	2.41E-08	0	0	0	0	0	-1.87E-08	0	0	0	0	20150426		94.22	2015Q2			0.07
0	0	0	0	0	0	0	0	0	0	2.55E-06	0	-2.02E-05	0	0	0	0	0	0	0	0	0	9.53E-05	0	0	7.56E-05	0	3.46E-05	-1.83E-08	0	20150427		94.22	2015Q2			0.07
0	0	0	0	0	0	0	0	0	0	0	0	0	0	0	0	0	0	0	-5.43E-06	0	0	0	-1.87E-05	0	0	0	0.000123332	0	0	20150428		94.22	2015Q2			0.07
-0.058082017	6.21E-09	-0.005508454	0	1.41E-08	-1.21E-08	-9.54E-09	0	0	0	0	0	0	0	0	0	0	0	0	2.15E-05	0	0	0	0	0	0.000375934	0	0.001557781	0	0	20150429		94.22	2015Q2			0.07
0	0	0	0	0	0	0	0	0	-3.79E-05	1.31E-06	0	-2.03E-06	0	0	0	0	0	0	0	0	0	-7.07E-05	0	0	0	0	6.15E-05	0	0	20150430	94.22	94.22	2015Q2			0.07
0	0	0	0	0	2.95E-08	0	0	0	0	0	0.003735011	0	-5.43E-08	0	-2.71E-08	1.13E-07	0	0	0	0	0.003329158	0	0	0	1.30E-05	0	0.001194938	3.23E-08	0	20150501		94.49	2015Q2			0.07
0	0	0	0	0	0	0	0	0	0	0	0.013886497	0	0	0	0	-4.06E-08	0	0	-3.31E-08	0	0	0	0	0	0	0	0	0	0	20150502		94.49	2015Q2			0.07
-0.022504732	0	0	0	0	0	0	0	0	0	7.87E-08	0.00639227	0	0	0	0	0	0	0	0	0	0.001143873	-1.01E-07	0	0.00060763	-3.62E-08	0	-0.000639653	0	0	20150503		94.49	2015Q2			0.07
0	-1.72E-08	-0.001499305	0	0	0	0	0	0	0	3.33E-06	-0.0029827	0	1.23E-08	0	0	0	0	0	0	0	0	0	1.98E-05	-0.000223441	0	0	0.000270373	0	0	20150504		94.49	2015Q2			0.07
0.025774529	0	0	0	0	0	0	0	0	0	0	0	0	0	0	0	0	0	0	0	0	0	0	1.88E-05	0	0	0	0.000945888	0	0	20150505		94.49	2015Q2			0.07
0	0	-0.0011839	0	0	0	-1.14E-08	0	0	0	0	0.000389291	0	3.00E-08	0.000270903	0	0	0	0	0	0	-1.14E-08	0	0.000919002	0	-6.07E-05	0	0.003075032	0	0	20150506		94.49	2015Q2			0.07
-0.022004545	1.75E-08	0	0	0	0	0	0	0	0	0	0.000619248	9.73E-07	0	0	0	-1.40E-08	0	0	0	0.000406044	0	-8.58E-05	0	0	0	0	0.000569621	0	0	20150507		94.49	2015Q2			0.07
0	0	0	0	0	-3.52E-08	0	0	0	0	0	0	-1.08E-08	0	0	0	-1.34E-08	0	0	0	0	0	0	0	0	0	0	0.000112436	0	0	20150508		94.49	2015Q2			0.07
0.024326433	0	-0.001975189	2.23E-08	0	0	0	0	1.98E-08	0	-2.06E-08	0	0	0	-6.99E-05	0	4.11E-08	0	0	0	0	-0.000106057	-2.55E-08	0	0.00100391	4.39E-05	0	0.000941247	0	0	20150509		94.49	2015Q2			0.07
0	-2.69E-08	2.29E-05	0	0	0	0	0	0	0	0	0.004987583	0	0	0	0	0	0	0	0	0	0.000368802	1.91E-05	2.38E-09	0	0	0	0.000382584	0	0	20150510		94.49	2015Q2			0.07
0	0	0	2.56E-08	0	0	0	0	0	0	0	-0.001012601	-1.33E-08	1.39E-08	0	-5.54E-08	0	0	0	0	0	0	-9.66E-05	0	0.000759603	0	0	0	0	0	20150511		94.49	2015Q2			0.07
-0.020628938	0	0	0	0	-1.24E-08	0	0	0	0	0	0	0	1.50E-08	0	0	0	-2.28E-08	0	0.000621376	0	0	0	0	-0.001154796	0.000318027	0	0.000143584	-1.36E-08	0	20150512		94.49	2015Q2			0.07
0	0	0	0	0	0	0	0	0	0	0	0	-2.49E-05	0	0	0	-1.58E-08	0	0	0	0	0	0	0	0	0	0	0.00104543	0	0	20150513		94.49	2015Q2			0.07
0	-2.44E-08	0	0	0	-5.38E-08	0	0	0	0	6.02E-06	-1.41E-05	0	0	0	0	3.59E-08	0	0	-0.000669333	0	0	0	0	-0.000175925	0	0	0	-1.89E-08	0	20150514		94.49	2015Q2			0.07
0	0	-0.002194291	0	-2.17E-08	-1.34E-08	0	0	0	0	-8.31E-05	0	0	-2.17E-08	0	1.66E-08	0	0	0	0	0	0	-0.000256412	0	0	0	0	0.00021438	0	0	20150515		94.49	2015Q2			0.07
-0.013272812	0	0	0	0	0	-2.80E-08	0	0	0	0	0	0	0	-2.53E-08	0	0	0	0	0	0	0	0	0	0	0	0	0.000178635	0	0	20150516		94.49	2015Q2			0.07
-0.040124333	0	0	0	0	0	0	0	-7.98E-08	0	0	0	0	0	0	0	0	0	0	0	0	0	0	4.73E-08	0	0	0	0.00049358	0	0	20150517		94.49	2015Q2			0.07
0.051117894	0	0	1.54E-08	0	0	0	0	1.62E-08	0	2.33E-05	0	0	0	0	0	0	0	0	0	0	0	0.000148715	0	0	-0.000218905	0	3.91E-05	0	0	20150518		94.49	2015Q2			0.07
0	0	0.001254499	0	0	0	0	0	0	0	0	-2.37E-05	0	0	-5.23E-05	-3.40E-08	0	0	0	0	0	0	0	0	0	-0.000211035	0	0	0	0	20150519		94.49	2015Q2			0.07
0	0	0	0	0	-1.35E-08	0	0	0	0	1.78E-05	0	-6.54E-06	0	0	0	0	0	0	-0.000174613	0	0	0	0	0	0	0	0	0	0	20150520		94.49	2015Q2			0.07
-0.012229715	-1.54E-08	0	0	0	-1.07E-08	0	0	-1.37E-08	-0.001069929	1.33E-06	0	0	0	0	0	0	0	0	0	0	-1.45E-08	0	0	0	0	0	0.000433455	0	0	20150521		94.49	2015Q2			0.07
0	0	0	0	0	0	-1.22E-08	0	0	0	0	0	-1.00E-08	0	0	0	0	0	0	0	0	0	0	-1.46E-05	0	0	0	4.37E-05	0	0	20150522		94.49	2015Q2			0.07
0.02172549	2.84E-08	-5.89E-05	0	0	0	-2.13E-08	0	0	0	-0.000165269	0	2.13E-08	-2.22E-08	0	0	0	0	0	0	0	0	0	0	-0.005000026	-0.000819807	0	0.001599876	-2.69E-08	0	20150523		94.49	2015Q2			0.07
0	0	-2.98E-05	0	0	0	0	0	-2.76E-08	0	0	0	0	0	-7.05E-08	0	0	0	0	0	0	0	0	0	0	0	0	0.000474783	0	0	20150524		94.49	2015Q2			0.07
-0.017747651	0	0	0	0	-2.91E-08	-2.54E-08	0	1.53E-08	0	0	1.61E-08	0	0	0	0	-1.61E-08	0	0	0	0	0	0	0	0	-0.000110132	0	-0.000234877	0	0	20150525		94.49	2015Q2			0.07
-0.048686893	0	0	0	0	0	0	0	0	0	-0.000152482	0	0	0	0	0	0	0	0	0.000431095	-9.06E-05	0	0	1.15E-08	0	0	0	0	0	0	20150526		94.49	2015Q2			0.07
-0.024093662	1.45E-08	0	0	0	-2.50E-08	-1.10E-08	0	0	0	0	0	1.15E-08	1.15E-08	0	0	0	0	0	0	0	-1.20E-08	0.000204991	0	0	0	0	0.001195525	0	0	20150527		94.49	2015Q2			0.07
0	0	0.004293851	0	1.21E-08	0	-1.47E-08	0	-5.30E-08	0	0	0	2.20E-06	0	0	0	0	0	0	0	0	-9.82E-09	0	2.70E-05	0.000858712	0	0	0	0	0	20150528		94.49	2015Q2			0.07
0.026031614	0	0	0	0	0	0	0	0	-0.000378598	0	0	0	0	0	0	0	0	0	2.19E-06	0	1.54E-06	0	0	0	0	0	-3.21E-05	0	0	20150529		94.49	2015Q2			0.07
0.023948017	0	0	0	0	0	0	0	0	0	0	4.26E-05	0.000496642	0	0	0	0	0	0	0	0	0	0	0	0.001836502	0.001002485	0	0.000241551	0	0	20150530		94.49	2015Q2			0.07
0.009337781	2.63E-08	-1.36E-05	6.97E-08	0	0	0	0	0	0	0	0.001188549	0.000200282	0	0	0	0	0	0	0	0	0	0	0	0	0.000186033	0	0	0	0	20150531	94.49	94.49	2015Q2			0.07
0.012476865	0	1.02E-07	-1.02E-07	0	0	0	0	0	-0.000816915	-9.06E-08	0	0	0	0	0	0	0	0	-8.44E-08	0	0.000198613	0	0	0.000306175	0	0	0	-9.79E-08	0	20150601		94.54	2015Q2			0.07
-0.005883278	0	-2.58E-08	-4.31E-08	0	0	0	0	0	0	-2.15E-08	0	0	0	0	0	-1.86E-07	0	0	0	0	7.12E-08	-2.15E-08	2.27E-08	-0.000323017	-4.43E-08	0	0.008814841	0	0	20150602		94.54	2015Q2			0.07
0	0	0	0	0	0	0	0	0	0	1.38E-05	-1.79E-07	0	0	0	0	1.67E-07	-7.31E-08	0	9.23E-08	0	0	0	0	0	-0.000174318	0	0.041756783	0	0	20150603		94.54	2015Q2			0.07
0	-1.66E-07	-0.000308171	0	-5.24E-08	-1.90E-07	2.84E-07	2.84E-07	-7.65E-08	0	1.33E-07	0	0	2.84E-07	0	2.84E-07	0	0	2.84E-07	-5.57E-05	0	0	0	1.32E-08	0	0	2.84E-07	0.004421326	0	2.84E-07	20150604		94.54	2015Q2			0.07
0	0	0	0	0	0	2.77E-08	0	0	-3.43E-08	-1.05E-07	0	0	0	0	0	0	0	0	0	0	0	0	0.000515855	0	0	0	0.005452311	0	0	20150605		94.54	2015Q2			0.07
0.014618054	0	-1.82E-07	0	0	0	0	0	0	-0.001382742	0	0	0	0	0	0	0	0	0	-0.000613033	0	0	0	0	0	0	0	-0.021362069	-1.19E-07	0	20150606		94.54	2015Q2			0.07
0.013031148	0	-6.37E-08	0	0	0	0	0	0	-0.00332439	0	0	0	-7.74E-08	0	0	0	0	0	0	0	0	0	0	0.010183121	0	0	0.005256922	0	0	20150607		94.54	2015Q2			0.07
0	0	0	0	0	-1.67E-08	0	0	0	0	0	0	0	0	0	0	-4.77E-06	0	0	0	0	0	0	0	0	0	0	0.011813998	0	0	20150608		94.54	2015Q2			0.07
-0.005451529	2.01E-07	0	3.36E-08	2.01E-07	0	2.01E-07	2.01E-07	0	0	0	0	0.000205485	0	0	0	-8.39E-08	0	2.01E-07	0	0	5.93E-08	0	0.004704841	0	0	2.01E-07	0	0	2.01E-07	20150609		94.54	2015Q2			0.07
0.012624968	0	0	6.70E-08	-3.22E-07	-8.04E-08	0	-3.22E-07	-6.19E-08	0	0	0	0	1.29E-07	0	-3.22E-07	0	0	-3.22E-07	0.000321895	0	0	0	0	-0.00338438	-0.001147308	-3.22E-07	-0.001375284	-6.70E-08	-3.22E-07	20150610		94.54	2015Q2			0.07
0	0	0	0	0	2.53E-06	0	0	0	-0.000461892	0	0	0	0	0	0	0	7.68E-08	0	0	0	0	-1.71E-07	0.001132644	0	-0.000144789	0	0.00642783	0	0	20150611		94.54	2015Q2			0.07
0	-3.82E-08	0	0	0	-1.06E-05	0	0	0	0	0	0	0	4.77E-08	0	0	0	0	0	0	0	0	0	0	0	0	0	0.006566451	0	0	20150612		94.54	2015Q2			0.07
0	0	0	-1.09E-07	0	-3.80E-08	0	0	-9.38E-08	0	0	0	1.18E-07	0	0	0	0	0	0	0	1.05E-07	0	0	1.42E-08	0	0	0	0.012899201	0	0	20150613		94.54	2015Q2			0.07
0	1.81E-07	0	1.57E-07	0	-1.81E-07	0	0	0	0	0	0	5.75E-07	3.28E-08	0	0	0.000669751	0	0	0	0	0	0	0	0	0	0	0.0031198	-1.81E-07	0	20150614		94.54	2015Q2			0.07
0	0	-3.69E-05	-3.49E-08	0	0	0	0	-3.78E-08	-0.00053336	0	-0.000116122	0	0	0	0	0	0	0	-0.000871895	0	0	-4.83E-06	-1.88E-05	0.001402059	0	0	0	0	0	20150615		94.54	2015Q2			0.07
0	-3.15E-08	-1.92E-05	0	0	-1.04E-07	0	0	0	0	0	0	0	0	-0.000534869	0	0	-3.67E-08	0	0	0	0	0	8.25E-06	0	0	0	-0.005982508	0	0	20150616		94.54	2015Q2			0.07
0	0	-0.000631568	0	0	0	0	0	0	0.000558665	-0.002547315	0	-0.000211563	0	0	0	5.31E-08	0	0	0	0	0	0	0	0	0	0	0.002372907	0	0	20150617		94.54	2015Q2			0.07
-0.016509318	0	-8.87E-08	0	0	0	0	0	0	-0.000108021	0	0	0	0	0	0	1.66E-07	0	0	0	0	0	0	0	0	0	0	0.006256038	0	0	20150618		94.54	2015Q2			0.07
0	0	0	0	0	0	0	0	0	0	0	0.000553342	0	0	0	0	0	0	0	0	0	0	-3.24E-05	0	0	0	0	0.004502421	0	0	20150619		94.54	2015Q2			0.07
0	0	0	0	0	0	-3.22E-08	0	-4.16E-08	0	-3.22E-08	0	0	0	6.15E-08	0	0.00014713	0	0	0	0	0	2.62E-08	0	-0.01835643	0.000839428	0	0.002014908	0	0	20150620		94.54	2015Q2			0.07
0	-3.69E-08	0	-3.69E-08	0	0	0	0	-3.54E-08	0	0	0.004150192	0	0	3.14E-08	0	0.000332882	0	0	-3.14E-08	0	0	0.000152709	0	0	0	0	0	0	0	20150621		94.54	2015Q2			0.07
0.002559562	0	3.43E-08	0	0	0	0	0	3.82E-08	0	-4.31E-06	0	-5.20E-08	0	-2.84E-08	0	3.43E-08	0	0	0	0	0	0	2.33E-07	0	0	0	-0.00928709	0	0	20150622		94.54	2015Q2			0.07
0	0	0	-2.60E-07	0	1.93E-06	0	0	0	0	0	0	-3.54E-08	0	0	0	0	0	0	1.45E-07	0	0	0	0	-0.00086061	0	0	-0.002503174	-1.00E-07	0	20150623		94.54	2015Q2			0.07
0	1.46E-08	8.98E-08	0	0	0	0	0	-1.04E-07	0	0	0	-1.04E-07	1.18E-07	0	0	0	0	0	0	-9.54E-05	0	0	0	0	0	0	0	-2.48E-07	0	20150624		94.54	2015Q2			0.07
0	0	0	0	0	0	0	0	-1.43E-07	0	0	-7.15E-08	0	0	0	0	9.68E-08	0	0	0	0	0	0	0.00200428	0	0	0	-0.007849559	0	0	20150625		94.54	2015Q2			0.07
0	-1.94E-07	-0.00076867	4.43E-08	0	-4.08E-08	0	0	0	0	0	0	0	0	0	-1.13E-07	0	3.52E-08	0	0	0	0	0	0.000366286	-0.007287416	0	0	0.000721443	0	0	20150626		94.54	2015Q2			0.07
0	9.01E-08	9.37E-08	0	0	0	0	0	0	0	0.000134759	-1.23E-07	-3.25E-08	-7.89E-08	0	0	0	0	0	0	0	0	0	1.67E-07	-0.001683173	0	0	0.002335955	2.13E-07	0	20150627		94.54	2015Q2			0.07
0	0	0	0	0	0	0	0	0	0	0	0	0	0	0	0	0	0	0	0	0	0	0	-0.003389529	3.38E-07	0.000757451	0	-0.023921234	0	0	20150628		94.54	2015Q2			0.07
0	0	0	0	0	1.40E-07	0	0	4.06E-08	0	0	0	0	0	0	0	3.89E-08	0	0	0	0	0	0	0	0	0	0	0.001109063	0	0	20150629		94.54	2015Q2			0.07
0	0	-6.31E-08	0	0	0	0	0	-9.25E-08	0	0	-0.000224906	0	0	0	-5.55E-08	6.03E-08	0	0	0	0	0	5.34E-08	0.00016997	0	-3.57E-06	0	0	0	0	20150630	94.54	94.54	2015Q2	0.07	0.07	0.07
0	0	0	0	0	-5.52E-08	0	0	0	0	0	0	4.24E-05	0	0	0	0	0	0	0	0	0	5.79E-05	0	0	0	0	0.002242099	9.10E-08	0	20150701		94.51	2015Q3			0.069
0	0	0	0	0	0	-1.05E-08	0	0	0	4.61E-06	0	0	-2.50E-08	0	1.31E-08	0	0	0	0	0	0	0	0	-0.00104416	0	0	0.000395006	0	0	20150702		94.51	2015Q3			0.069
0	0	0	0	0	0	1.32E-08	8.93E-08	0	-0.001665453	2.82E-05	0	0	0	0	0	-1.62E-08	0	8.93E-08	-0.000133367	0	0	-4.75E-05	1.98E-08	0	0	8.93E-08	0.000237834	-2.55E-08	8.93E-08	20150703		94.51	2015Q3			0.069
-0.050682204	0	0	0	0	0	2.01E-08	0	0	0	0	0	-4.82E-08	0	0	0	1.51E-07	0	0	0	0	0	0	2.87E-08	0	0	0	0	0	0	20150704		94.51	2015Q3			0.069
0	0	0	0	0	0	0	0	0	0	0	-0.002061859	0	0	-3.11E-08	0	0	0	0	0	0	0	2.87E-08	0	0.002024561	-4.44E-05	0	0	0	0	20150705		94.51	2015Q3			0.069
0	-1.71E-08	0	0	0	0	-1.34E-08	0	0	-0.002175326	0	0.00024049	0	0	0	0	1.71E-08	0	0	6.48E-05	0	0	0	1.06E-08	0	0	0	0.002034091	0	0	20150706		94.51	2015Q3			0.069
0	0	0	8.79E-09	0	-2.56E-08	-1.22E-08	0	1.66E-08	0	0	0.000246948	0	0	0	0	-7.78E-06	0	0	0	0	0	0	-1.56E-08	0.000302852	-0.000143555	0	0.000477634	0	0	20150707		94.51	2015Q3			0.069
0	-1.30E-08	0	0	0	1.24E-08	0	0	0	0	0	0.00034929	2.71E-08	-1.14E-08	0	0	0	0	0	0.000264255	0	0	0	0	-0.001031388	0	0	0.000807104	-3.00E-08	0	20150708		94.51	2015Q3			0.069
0	0	0.001489914	1.28E-08	0	0	0	0	0	0.006878527	0	-3.87E-05	0	-1.23E-08	0	0	2.97E-08	0	0	-7.64E-05	0	0	0	0	0	-0.000135324	0	0.00061023	0	0	20150709		94.51	2015Q3			0.069
0.021025257	0	0	0	0	0	0	0	-1.27E-08	0	0	0	0	0	0	0	0	1.39E-08	0	-0.000203297	0	0	0	0	0	0.00012211	0	0.000904057	0	0	20150710		94.51	2015Q3			0.069
-0.020149554	2.31E-08	0	0	0	0	0	0	0	0	0	0	0	0	0	0	0	0	0	0.00013721	0	0	0	2.00E-08	0	-0.000219889	0	0.003967625	0	0	20150711		94.51	2015Q3			0.069
0	0	0	0	0	0	0	0	0	0	0	0	0	3.15E-08	0	0	-2.76E-08	-2.28E-08	0	-4.56E-08	0	0.003679244	0	0	0.001416599	-0.000215962	0	0.001283522	0	0	20150712		94.51	2015Q3			0.069
-0.049232503	0	0.000587032	0	0	0	0	0	0	0	0	0	0	-3.24E-06	0	0	0	0	0	0	0	0	0	0	-0.000849806	0	0	0.000925075	0	0	20150713		94.51	2015Q3			0.069
0.026420807	-1.25E-08	0	0	0	0	0	0	0	0	0	-0.000154163	0	0	0	3.74E-08	0	0	0	-0.000488236	0	0	0	3.74E-08	-0.000100261	-9.95E-05	0	1.25E-05	0	0	20150714		94.51	2015Q3			0.069
0	0	0	0	0	0	0	0	-1.12E-08	0	0	0	0	0	0	0	0	0	0	0	0	0	0	-3.36E-08	0	0	0	0.000101263	0	0	20150715		94.51	2015Q3			0.069
0	0	0	0	0	0	1.30E-08	0	0	0	2.12E-05	-1.05E-08	0	0	0	0	0	0	0	0.000139565	0	0	-0.000406699	0	1.64E-05	0	0	0	0	0	20150716		94.51	2015Q3			0.069
-0.026586466	4.30E-08	0	0	0	-3.54E-08	0	0	0	-0.002276239	0	-3.43E-06	0	0	0	0	0	0	0	0	0	-1.25E-08	0	0.000117005	0	0	0	4.38E-05	0	0	20150717		94.51	2015Q3			0.069
-0.02473946	0	0	0	0	0	0	0	-5.43E-08	0	0	0	0	0	0	0	0	0	0	0	0	0	0	0	-0.002220856	0	0	0.000594731	0	0	20150718		94.51	2015Q3			0.069
0	0	0	0	0	-5.48E-08	0	0	0	-0.003495898	0	0	0	0	-2.74E-08	0	0	0	0	-2.74E-08	0	0	-5.90E-08	0	0	0	0	-0.000888331	-0.001549417	0	20150719		94.51	2015Q3			0.069
0.046614968	0	0	0	0	0	0	0	6.68E-08	0	0	-0.000294653	0	0	0	0	0	-3.04E-08	0	0	0	0	0	0	-0.000297221	-0.000598907	0	-5.81E-05	0	0	20150720		94.51	2015Q3			0.069
0	0	0	0	-1.37E-08	0	0	0	0	0	0	0	0	0	0	0	0	0	0	0.000280872	0	0	0	0	0	0	0	0	0	0	20150721		94.51	2015Q3			0.069
0	0	0	0	0	0	0	0	0	0	-6.61E-05	0	0	0	0	0	0	0	0	0	0	0	0	0	-0.000103035	0.000205896	0	0.000442442	0	0	20150722		94.51	2015Q3			0.069
0	0	0	0	0	-4.38E-08	1.07E-08	0	0	0	0	0	0	1.16E-08	0	0	0	0	0	-0.000134611	0	0	0	0	-0.001686946	0	0	0	0	0	20150723		94.51	2015Q3			0.069
0	1.36E-08	0	0	0	-3.13E-08	0	0	0	0.0019936	0	0	-2.18E-05	1.74E-08	0	3.13E-08	0	0	0	0	1.28E-05	0	0	0.000180333	0	0	0	0.000134325	0	0	20150724		94.51	2015Q3			0.069
0	0	0	0	0	0	0	0	0	0.004690602	7.14E-05	0	-2.44E-08	0	0	0	-2.98E-08	0	0	1.91E-08	0	4.63E-07	0	0.000554124	-0.00441401	0.000766232	0	0.000113799	0	0	20150725		94.51	2015Q3			0.069
0	9.88E-08	0.00196458	-5.99E-08	0	-2.86E-08	0	0	0	0	0	0	0	0	-7.65E-06	0	0	0	0	0	0	-0.000307195	0	0	0	0	0	0	0	0	20150726		94.51	2015Q3			0.069
0	1.66E-08	0	-3.68E-08	0	0	-1.52E-08	0	0	0	0	0	0	0	0	0	0	0	0	0	0	0	0	0	0	-0.000529618	0	0	0	0	20150727		94.51	2015Q3			0.069
0	0	-0.003652657	0	0	1.81E-08	0	0	0	-0.006051904	0	0	0	0	0	0	0	0	0	-4.46E-06	0	0	0	0	0	0	0	-1.08E-05	0	0	20150728		94.51	2015Q3			0.069
0	0	0	-1.00E-08	0	-2.53E-08	0	0	0	0.004587429	0	0	0	0	0	0	0	0	0	0	0	0	-4.61E-05	0	0	0	0	4.15E-05	0	0	20150729		94.51	2015Q3			0.069
0	0	-0.002422749	1.04E-08	-1.08E-08	1.13E-08	0	0	0	0.004733706	0	0	4.21E-06	1.41E-08	0	0	0	0	0	0	0	0	0.000105731	8.56E-06	0	0.001199128	0	0.000607015	0	0	20150730		94.51	2015Q3			0.069
0	0	0	-1.45E-08	0	-3.23E-08	0	0	0	0	0	0.000241444	0	0	0	0	0	1.26E-08	0	-9.33E-07	0	0	0	-1.80E-05	0	0	0	0.000861345	0	0	20150731	94.51	94.51	2015Q3			0.069
-0.022156232	-4.07E-08	0	0	0	0	0	0	0	0	0	0	2.11E-08	3.56E-08	-2.71E-08	0	0	0	0	0	0	0	0	-4.14E-05	0	-7.26E-05	0	0.000319342	0	0	20150801		94.04	2015Q3			0.069
0	2.86E-08	-2.40E-06	2.86E-08	0	0	0	0	-3.27E-08	0	2.45E-08	0	0	5.28E-08	0	0	0	0	0	0	0	0	0	0	0	0	0	0	0	0	20150802		94.04	2015Q3			0.069
0	0	0	0	0	0	0	0	0	0	6.24E-05	0	0	0	-0.000330096	4.97E-08	0	0	0	0	0	0	0.000374129	0	0	0	0	-4.12E-05	0	0	20150803		94.04	2015Q3			0.069
-0.020425591	0	0	0	0	0	-1.79E-08	0	2.17E-08	0	1.64E-05	0	-1.36E-06	0	0	3.20E-08	0	0	0	0	0	5.18E-05	0	0	0	-0.000322822	0	0.000242749	0	0	20150804		94.04	2015Q3			0.069
0	1.35E-08	0	0	0	1.10E-08	-1.64E-08	0	0	0	-1.93E-05	0	0	0	0	-1.85E-08	-1.35E-08	0	0	0	0	0	-0.000503224	3.12E-08	0	-0.000167419	0	0.00030929	-3.12E-08	0	20150805		94.04	2015Q3			0.069
0	0	0	0	0	0	0	0	0	0	0	0	-9.88E-07	-3.26E-08	0	0	0	0	0	-6.74E-05	0	0	0	-1.13E-08	0	-0.000387053	0	0.000185617	0	0	20150806		94.04	2015Q3			0.069
-0.012742611	-3.14E-08	-0.002363466	0	0	-2.42E-08	0	0	0	0	0	0	0	0	0	0	0	0	0	0.000164676	0	0	-0.000333078	0	0	0	0	2.16E-05	0	0	20150807		94.04	2015Q3			0.069
0	0	0	0	0	-4.69E-08	0	0	0	0	2.10E-08	0	-6.77E-08	-1.85E-08	0	0	0	0	0	0	0	0.001653541	0	0	0.000355085	0	0	0	0	0	20150808		94.04	2015Q3			0.069
0	0	-0.001969579	0	0	0	0	0	0	0	-2.47E-08	0	-9.99E-08	0	0	0	0	0	0	2.22E-08	0	0	0	0	0	-0.000191511	0	2.30E-08	0	0	20150809		94.04	2015Q3			0.069
0	0	0	0	0	0	0	0	0	0	0	0.000738175	-4.59E-06	0	0	0	-2.81E-08	0	0	-5.01E-05	0	0	0	0	0	0	0	0	0	0	20150810		94.04	2015Q3			0.069
0	0	0	0	0	-1.29E-08	0	0	0	0	0	-0.000570715	0	0	1.15E-08	0	-2.82E-08	0	0	-1.73E-05	0	0	0	-1.63E-08	0	0.000597937	0	6.91E-05	0	0	20150811		94.04	2015Q3			0.069
0	0	0	0	1.46E-08	0	0	0	0	-0.002450573	0	0.000711072	-2.21E-08	-1.69E-08	0	0	0	0	0	0	0	7.06E-06	-0.000288992	0	0	0	0	0	0	0	20150812		94.04	2015Q3			0.069
0	-1.48E-08	0	0	0	5.16E-08	0	0	0	0.001897851	0	0.002691901	0	0	-2.46E-05	0	0	0	0	0	0	0	0	1.02E-08	-2.61E-05	0	0	-0.000156188	0	0	20150813		94.04	2015Q3			0.069
0	1.40E-08	-0.000436906	0	0	-5.51E-05	0	0	0	0	0	0.001706887	0	1.64E-08	0	0	0	0	0	0	0	0	0	0	0	0	0	0	0	0	20150814		94.04	2015Q3			0.069
0.025827425	0	0	0	0	-4.84E-08	0	0	0	-0.002749735	0	0	0	0	-6.05E-08	0	0	4.84E-08	0	0	0	0	0	0	0	1.11E-05	0	-5.38E-05	0	0	20150815		94.04	2015Q3			0.069
0	0	0	0	0	0	0	0	2.70E-08	0.003282446	0.000174753	0	0	0	0	0	-3.60E-08	0	0	-2.49E-08	0	6.18E-08	0	0	0	0	0	0.000179271	0	0	20150816		94.04	2015Q3			0.069
-0.028323933	0	0	0	0	0	0	0	0	0.002529193	0	0.001683251	0	0	0	0	1.27E-08	0	0	0	0	0	0	1.63E-08	2.10E-06	0	0	0	0	0	20150817		94.04	2015Q3			0.069
0.02644434	2.37E-08	-0.00047703	0	2.85E-08	-1.14E-08	0	0	-1.50E-08	-0.004805721	0	0	-9.49E-09	0	0	0	0	0	0	-0.00035121	0	0	0	4.75E-05	0	0	0	0	0.001198726	0	20150818		94.04	2015Q3			0.069
0	0	-0.000578697	0	0	0	0	0	0	0	0	0.000763933	-1.23E-08	-1.23E-08	-6.88E-05	0	-3.29E-08	0	0	-0.000181286	0	0	0	1.10E-08	-3.05E-05	-9.86E-05	0	0	0	0	20150819		94.04	2015Q3			0.069
0	0	0	0	0	-1.24E-08	0	0	-2.49E-08	0	2.94E-05	0.000682571	0	-4.26E-08	-1.71E-05	0	0	0	0	0	0	-3.31E-08	0	0	0	0	0	0.000108786	0	0	20150820		94.04	2015Q3			0.069
0	0	0	1.18E-08	0	-4.65E-08	0	0	0	0	0	0	0	0	-4.42E-05	4.65E-08	0	0	0	0	0	0	-8.17E-05	0	0	0	0	1.18E-08	0	0	20150821		94.04	2015Q3			0.069
0	0	-3.82E-05	2.12E-08	0	0	-3.02E-08	0	-2.61E-08	-0.001564044	0	0	0	0	0	0	0	0	0	0	0	0	0	0	0	0	0	0	0	0	20150822		94.04	2015Q3			0.069
0.00624991	0	-6.62E-05	0	0	-2.62E-08	0	0	-3.40E-08	-0.003017399	0	0	0	0	0	0	0	0	0	0	0	0	0	0	0	0	0	-0.000340451	0	0	20150823		94.04	2015Q3			0.069
-0.022698697	0	-0.000135616	0	0	-5.67E-08	0	0	0	0	0	0	1.42E-08	0	0	1.36E-08	0	0	0	0	0	0	-0.000342428	0.000260461	0	0	0	0	0	0	20150824		94.04	2015Q3			0.069
0	-1.58E-08	3.28E-05	0	0	0	0	0	0	0.001160051	0	-0.001468455	0	0	-3.09E-05	0	2.84E-08	1.05E-08	0	0	0	0	0	0	0	-4.82E-06	0	0	0	0	20150825		94.04	2015Q3			0.069
-0.022261287	-1.21E-08	-0.006919834	0	0	0	1.32E-08	0	0	0	0	0	0	0	0	0	0	0	0	0	0	0	0.000513655	1.63E-05	0	-0.000141846	0	0	0	0	20150826		94.04	2015Q3			0.069
-0.01902912	0	0	0	0	0	0	0	0	-0.00088995	0	0	1.41E-05	0	-0.005280403	0	-1.43E-08	0	0	0	-1.68E-08	0	0	0	0	0	0	0.00019217	0	0	20150827		94.04	2015Q3			0.069
0	0	0	0	0	0	0	0	-9.81E-09	0	5.40E-06	0	9.16E-09	-1.25E-08	-0.003987972	0	0	0	0	-8.86E-09	0	-9.22E-05	0	0	0	0	0	0	0	0	20150828		94.04	2015Q3			0.069
0	0	0	0	0	0	0	0	0	0	0	-0.004769496	0	-2.37E-08	-0.002064359	0	1.74E-07	0	0	0	0	-0.000324206	0	0.002224182	0	4.16E-05	0	0	2.27E-08	0	20150829		94.04	2015Q3			0.069
0	0	0	0	0	0	0	0	0	0	2.28E-08	0	0	0	0.000861656	-3.42E-08	0	0	0	-7.07E-08	0	0	0	0	-9.90E-05	0	0	0.000865417	0	0	20150830		94.04	2015Q3			0.069
0.021641719	0	-6.37E-05	0	0	0	0	0	-5.34E-08	0	0	0	0	0	0	0	0	0	0	-1.73E-06	0	0	0	1.34E-08	0	-0.000277456	0	0.00430816	0	0	20150831	94.04	94.04	2015Q3			0.069
0	-1.66E-08	0	0	0	0	0	0	0	-0.000746376	0	0	0	0	-0.00095318	-1.34E-08	0	0	0	3.36E-05	0	0.001906641	0	0	0	0	0	0	0	0	20150901		93.78	2015Q3			0.069
0	0	0.010435435	0	0	0	1.48E-08	0	0	0	0	0	0	0	0	0	-1.16E-08	0	0	0	0	0	0	0	9.18E-09	0	0	0.003079266	0	0	20150902		93.78	2015Q3			0.069
0	0	0	0	0	0	0	0	0	0	0	0	0	0	0	0	0	0	0	0	0	0	0	0	0	-0.000364314	0	0.00210092	0	0	20150903		93.78	2015Q3			0.069
0	0	0	0	0	-3.01E-08	0	0	0	0	0	0.017162211	-6.84E-08	2.89E-08	0	0	0	0	0	0	0	0	0	0.00012877	0	-0.000128583	0	0.003779827	0	0	20150904		93.78	2015Q3			0.069
0	0	0	0	0	0	0	0	0	0	-5.97E-08	0	5.97E-08	0	0	0	0	0	0	2.68E-08	0	0	0	0	0.000364495	0	0	0.001307101	0	0	20150905		93.78	2015Q3			0.069
-0.019366715	2.09E-08	0	0	0	-3.68E-08	0	0	0	0	0	0	0	0	0	0	0	0	0	-2.51E-06	0	0	0	0	0	0	0	0	0	0	20150906		93.78	2015Q3			0.069
0.04038145	0	-0.007125017	0	0	-1.39E-08	-7.04E-08	0	0	0	0	0	0	-5.09E-08	-6.42E-05	-1.22E-08	0	0	0	0	0	0	0	0	0	0	0	0.000349792	0	0	20150907		93.78	2015Q3			0.069
0	0	0	0	0	0	1.41E-08	0	0	0	0	0.006708453	-0.000475673	0	0	1.89E-08	0	0	0	0.000282527	0	0	0	0	0	0.000491322	0	0	0	0	20150908		93.78	2015Q3			0.069
-0.047953713	0	-0.001282071	-1.13E-08	0	0	0	0	0	-0.000431288	0	0.003388341	0	0	0	1.13E-08	1.13E-08	0	0	0	0	1.08E-08	-0.000351067	0	0	0	0	0.000600677	0	0	20150909		93.78	2015Q3			0.069
0	0	0	-1.06E-08	9.48E-09	0	0	0	0	0	1.17E-06	0	0	0	0	0	-2.12E-08	0	0	0	0	0	0	0	0	0	0	0	0	0	20150910		93.78	2015Q3			0.069
0	0	-0.001270009	0	1.07E-08	-1.15E-08	0	0	0	0	2.83E-05	0	0	-1.20E-08	0	1.04E-07	0	-2.61E-06	0	0.000526323	0	0	0	0	0	0	0	0.000320182	0	0	20150911		93.78	2015Q3			0.069
0	0	0	0	0	0	0	0	-2.48E-08	0	0	0.004140152	0	0	0	0	0	0	0	0	0	0	0	0	0	0	0	0	0	0	20150912		93.78	2015Q3			0.069
0	0	0	0	0	0	0	0	0	0	0	0.007139612	-3.22E-08	0	0	0	7.12E-08	0	0	0	0	0	0	0	0.000624794	0	0	0	0	0	20150913		93.78	2015Q3			0.069
0.024810548	0	0	0	0	0	-2.79E-08	0	-1.46E-08	0	0	0	0	0	0	0	0	0	0	0	0	0	8.54E-05	0	0	0	0	0.000170221	0	0	20150914		93.78	2015Q3			0.069
0.05397684	0	0	0	0	-2.59E-08	0	0	0	0	0	0	3.16E-05	0	0	0	1.70E-08	0	0	0	0	0	0	0	3.44E-06	0	0	0.000830447	-0.000475538	0	20150915		93.78	2015Q3			0.069
0	0	0	0	0	0	-2.44E-08	0	0	0	0	0	0	1.16E-08	0	0	1.12E-08	0	0	0	0	0	0	0	0	-0.000758661	0	0.00017323	0	0	20150916		93.78	2015Q3			0.069
0	0	-0.002470221	0	0	1.19E-08	1.25E-08	0	-2.91E-08	0	0	0	0	0	1.86E-05	0	0	-1.25E-08	0	0	0	0	-0.000148634	0.000103451	0	0	0	0.000280324	0	0	20150917		93.78	2015Q3			0.069
0	0	0	0	0	0	0	0	0	-0.00052303	0	0	0	0	0	0	0	0	0	-0.00026556	0	0	0	-0.000309622	1.02E-05	0	0	0.000846468	0	0	20150918		93.78	2015Q3			0.069
0	-3.12E-08	7.45E-05	0	0	0	0	0	-2.79E-08	0.000137112	0	0	0	0	0	0	0	0	0	0	0	-0.000188132	0	-7.03E-05	0	0	0	-0.000293143	0	0	20150919		93.78	2015Q3			0.069
-0.065995274	0	-2.24E-08	0	0	0	2.24E-08	0	4.17E-08	0	0	0.006712519	0	0	0	0	0	0	0	0	0	1.21E-05	0	0	0	-0.000312702	0	0.002341743	0	0	20150920		93.78	2015Q3			0.069
0.005972343	0	0	0	0	0	1.83E-08	0	0	0	3.92E-05	0	-1.48E-08	0	0	0	3.89E-08	0	0	-0.000158045	-0.001674248	0	0.000160452	-4.71E-05	0.000451593	0	0	0.000334713	0	0	20150921		93.78	2015Q3			0.069
0	0	0	0	0	-6.25E-06	0	0	0	0	0	0	0	0	0	0	0	0	0	0	0	0	0	0.000685072	0	0	0	0	0	0	20150922		93.78	2015Q3			0.069
0	0	0.000273291	0	0	-3.48E-05	-2.29E-08	0	0	0	0.000155988	0	0	0	0	0	-2.83E-08	0	0	-8.14E-05	0	0	0	0.001082638	-0.001368222	0	0	0.000356783	0	0	20150923		93.78	2015Q3			0.069
0	0	0	0	0	-1.28E-08	0	0	0	3.53E-08	0	0	0	0	0	0	0	0	0	0	0	0	0	0	0	0	0	0	3.77E-08	0	20150924		93.78	2015Q3			0.069
0	0	0	9.69E-09	0	2.36E-08	0	0	0	0	0	0	-8.16E-07	0	0	0	1.00E-08	0	0	0	0	-1.08E-08	0.000107408	-0.001529562	0	0	0	0.001639064	0	0	20150925		93.78	2015Q3			0.069
0	0	0	0	0	0	0	0	-2.61E-08	0	-1.87E-05	-0.006638917	0	0	0	0	2.90E-08	0	0	0	0	0	0	-0.000543194	-0.006820401	0	0	0.002954034	0	0	20150926		93.78	2015Q3			0.069
-0.01688907	4.52E-08	0	3.26E-08	0	0	0	0	0	0	0	0	0	0	0	0	0	0	0	0	0	0	0	2.98E-09	0	0	0	-0.002376717	0	0	20150927		93.78	2015Q3			0.069
0	0	0	0	0	0	0	0	0	0	0	0	0	0	0	0	0	0	0	2.39E-07	0	0	0	0	-0.000669262	0	0	0.001006402	0	0	20150928		93.78	2015Q3			0.069
0.038724771	0	0	0	0	0	0	0	0	0	0	0	-0.001703476	0	0	0	0	0	0	0	0	0	0	0	0	0	0	0.000531138	0	0	20150929		93.78	2015Q3			0.069
0	0	0	0	0	-1.04E-05	-1.43E-08	0	0	0	3.75E-05	0	0	0	0	0	0	0	0	-1.72E-05	0	-1.40E-05	0	0	-7.02E-06	0	0	0.000559695	0	0	20150930	93.78	93.78	2015Q3	0.069	0.07	0.069
0	0	-3.13E-05	0	0	-5.89E-08	0	0	0	0	0	0	0	0	0	0	0	0	0	0	0	0	-7.27E-06	0	-2.58E-08	0	0	-0.000387647	0	0	20151001		93.87	2015Q4			0.069
0	0	0	0	0	0	-4.46E-08	0	0	0	3.14E-05	0.038636371	0	0	0	0	0	0	0	0	0	0	0	0	0	0	0	0.002173301	0	0	20151002		93.87	2015Q4			0.069
0	0	0	0	0	0	0	0	0	0	0	0	0	-3.58E-08	0	0	0	0	0	0	0	0	-0.005024387	4.90E-08	-5.41E-05	-0.000956431	0	0.00217662	-1.03E-07	0	20151003		93.87	2015Q4			0.069
0	0	0	0	5.39E-07	0	5.39E-07	5.39E-07	0	0	0	0	0	0	5.39E-08	0	0	-3.72E-08	5.39E-07	0	0	0	0	0	0	0	5.39E-07	0.001079159	0	5.39E-07	20151004		93.87	2015Q4			0.069
0	0	0	0	0	0	0	0	0	0	0	0	0	0	0	0	0	0	0	0	0	0	0	-1.54E-07	-0.000304722	0	0	0.000641166	6.34E-08	0	20151005		93.87	2015Q4			0.069
0.016999106	0	3.92E-05	0	-2.08E-07	0	-4.95E-08	-2.08E-07	0	0	0	0	0	0	0	-2.08E-07	4.16E-08	0	-2.08E-07	-0.0001222	2.68E-05	0.006167739	-0.000379538	7.17E-08	0	0	-2.08E-07	-0.000462804	0	-2.08E-07	20151006		93.87	2015Q4			0.069
0	0	0	0	0	-1.63E-09	0	0	0	0	0	0.011753396	0	-4.02E-08	0	0	0	0	0	0	0	0	0	6.61E-08	0	-0.001952224	0	-0.000657276	0	0	20151007		93.87	2015Q4			0.069
0.020317868	0	0	0	2.03E-08	-1.75E-08	0	0	0	0	0	0	0	0	0	0	0	0	0	0	0	0.000207296	0	1.83E-08	0	-0.005023696	0	0	0	0	20151008		93.87	2015Q4			0.069
0	1.36E-08	0	0	-1.89E-08	0	0	0	0	0	0	0	-1.63E-05	0	0	0	0	0	0	0	0	-2.96E-08	0	0	-6.51E-07	0	0	0	0	0	20151009		93.87	2015Q4			0.069
0	1.74E-08	0	0	0	0	0	0	0	-6.11E-05	6.96E-06	0.004331181	0	0	-3.07E-05	0	2.06E-08	0	0	0	0	0	0	0	0	0	0	0	2.52E-08	0	20151010		93.87	2015Q4			0.069
0	0	0	0	0	0	0	0	0	0	0	0	0	0	0	0	0	0	0	-4.03E-05	0	0	-5.58E-05	0	0	0	0	0	-6.36E-08	0	20151011		93.87	2015Q4			0.069
0	0	0	0	0	0	0	0	0	0	0	0	0	0	0	0	-2.52E-08	0	0	0	0	0	-0.000367658	0	0	-0.001802705	0	0.000411062	0	0	20151012		93.87	2015Q4			0.069
0	0	0	2.03E-08	1.17E-08	0	-2.90E-08	0	0	0	0	0.001730293	0	0	0	0	0	0.000495688	0	0	0	0	-5.74E-05	-1.32E-08	0	0	0	0	0	0	20151013		93.87	2015Q4			0.069
-0.02237782	-2.71E-08	-0.000818485	1.41E-06	0	0	0	0	-0.012497806	0	0	0	0	0	-4.15E-05	0	0	0	0	0	0	0	0	0	7.44E-05	0	0	0.000479803	0	0	20151014		93.87	2015Q4			0.069
0	0	0	0	0	0	0	0	0	0	0	0.002217617	0	0	0	-1.09E-08	-2.69E-08	0	0	0	0	0	0	0	2.13E-05	0	0	-0.001790672	0	0	20151015		93.87	2015Q4			0.069
0	0	0	0	0	0	0	0	0	0	0	-0.001951171	1.17E-08	0	0	1.27E-08	0	0.001363487	0	0	0	0	0	0	-3.51E-06	-0.001630218	0	0.000151132	0	0	20151016		93.87	2015Q4			0.069
0	-2.89E-08	0	2.39E-08	0	0	0	0	0	0	0	0.003356238	-6.46E-08	0	0	0	-3.05E-08	0	0	0	7.16E-08	2.35E-05	-7.34E-05	0	-0.000813345	0	0	0.001361368	0	0	20151017		93.87	2015Q4			0.069
0	-5.64E-08	2.03E-05	0	0	-7.79E-08	-2.60E-08	0	0	0	0	0	-2.95E-08	0	0	0	0	0	0	0	0	0	0	0	-0.001132421	0	0	0.001068043	0	0	20151018		93.87	2015Q4			0.069
0	0	0	0	0	-9.01E-05	-2.11E-08	0	0	0	0	0	0	0	0	1.99E-08	0	0.001012639	0	0.000203106	0	-2.33E-08	-0.000656484	0	0	0	0	0.000570497	0	0	20151019		93.87	2015Q4			0.069
-0.018159738	0	-0.000401204	0	0	0	0	0	3.43E-08	0	0	0	0	0	0	-2.57E-08	0	0	0	0	0.001277062	0	0	0.000141865	0	0.001095493	0	0.000748102	0	0	20151020		93.87	2015Q4			0.069
-0.025630008	0	0	0	-3.25E-07	0	0	-3.25E-07	0	0	0	0	-7.40E-06	0	0	0	1.48E-08	0	-3.25E-07	0	0.003661304	0	0	-1.87E-06	1.70E-05	-0.001729464	-3.25E-07	0.000150652	0	-3.25E-07	20151021		93.87	2015Q4			0.069
0	-0.000145131	0	1.84E-08	0	-0.000166555	0	0	0	0	0	0	0	0	-3.00E-08	1.27E-08	0	0	0	0	0	-1.32E-08	0	-4.13E-08	0	0	0	0.000276627	0	0	20151022		93.87	2015Q4			0.069
0	2.06E-08	0	0	1.40E-08	-3.90E-08	1.35E-08	0	0	0	0	0	-1.35E-08	1.40E-08	0	2.06E-08	0	0	0	0	0	0	0	1.95E-08	-0.004581024	0	0	0.000750301	0	0	20151023		93.87	2015Q4			0.069
-0.023209447	0	0	0	0	0	0	0	2.45E-08	0	0	0.00100523	0	0	0	0	0	0	0	-1.95E-06	0	0	0	0	0	0	0	0.001345821	0	0	20151024		93.87	2015Q4			0.069
0	2.86E-08	-2.23E-08	0	0	3.25E-08	0	0	0	0	0	0	0	3.25E-08	0	-3.40E-08	0	0	0	0	0	0	0	0	0	-0.002366868	0	0.001110728	0	0	20151025		93.87	2015Q4			0.069
0	0	0	0	0	-5.85E-08	0	0	0	0	-2.49E-05	0.001133631	2.47E-08	0	9.05E-05	0	0	0	0	0	0	0	0	3.09E-08	0	0	0	-0.000492407	0	0	20151026		93.87	2015Q4			0.069
-0.036340252	-1.31E-08	-0.004152061	0	0	0	0	0	-0.007940134	-1.31E-08	0	0	0	0	0	0	0	0	0	0	0	0	0	0	0	0	0	0.000123838	0	0	20151027		93.87	2015Q4			0.069
0	-1.25E-08	-0.000783825	0	0	0	0	0	0	0	0	0	0	0	0	0	0	0	0	0	0	0	0	0	4.82E-05	-0.002108248	0	0.000835002	0	0	20151028		93.87	2015Q4			0.069
0	0	0	0	0	-2.68E-08	0	0	0	0	0	0	0	0	-0.003568528	0	-1.62E-08	0	0	-6.23E-05	0	0	0	0	0	0.002738091	0	0.000691492	0	0	20151029		93.87	2015Q4			0.069
0	0	0	0	0	0	-1.49E-08	0	0	0	1.62E-06	-0.000121891	3.90E-08	0	0	3.29E-08	0	0	0	0	0	0	0	0	0	0	0	0.002528605	0	0	20151030		93.87	2015Q4			0.069
0	0	0	0	1.80E-07	0	1.80E-07	1.80E-07	0	-4.33E-08	-2.00E-08	0	0	-3.61E-08	0	2.46E-08	0	0	1.80E-07	-2.08E-08	0	0	0	0.000969881	-0.000361497	0	1.80E-07	0.001282444	0	1.80E-07	20151031	93.87	93.87	2015Q4			0.069
0	0	0	-2.78E-08	0	0	0	0	-0.002181413	-3.02E-08	2.48E-08	0	-2.90E-08	0	-2.90E-08	0	0	0	0	0	0	0	-4.79E-08	0	0	0	0	0.00102794	0	0	20151101		93.98	2015Q4			0.069
0.013814998	0	0	0	1.05E-07	0	-4.98E-08	1.05E-07	-0.00256965	-9.49E-05	0	0	0	0	0	0	0	0	1.05E-07	0	1.31E-08	0	0	0	0	0	1.05E-07	0.00086312	0	1.05E-07	20151102		93.98	2015Q4			0.069
-0.014944874	0	0	0	0	4.43E-08	0	0	-0.002438528	-1.29E-08	-2.07E-05	0	0	-2.38E-08	0	-2.82E-08	0	-0.001250273	0	0	-1.63E-08	0	0	0	0	0	0	-0.001065965	0	0	20151103		93.98	2015Q4			0.069
0	1.31E-08	0	0	0	0	0	0	0	0	0	0	0	0	0	-1.98E-09	-1.31E-08	0	0	0	0	0	0	0	0	0	0	0.003883521	0	0	20151104		93.98	2015Q4			0.069
0.023082248	0	0	0	0	-2.24E-08	0	0	0	0	0	0	0	0	0	-1.30E-08	-1.42E-08	0	0	0	0	-0.000136627	0	0	2.51E-08	0	0	-0.000535481	0	0	20151105		93.98	2015Q4			0.069
0.022130272	0	0	0	0	-5.93E-08	0	0	0	0	0	0	0	0	0	0	2.23E-08	0	0	0	0	0	0	0	0	0	0	0.002008238	0	0	20151106		93.98	2015Q4			0.069
0	-2.19E-08	0	0	0	0	0	0	0	0	-6.72E-08	0.001031717	0	0	0	0	0	0	0	-1.40E-05	0	0	0	0	0	0	0	0.001348269	-2.37E-08	0	20151107		93.98	2015Q4			0.069
-0.016178026	0	0	0	0	-3.82E-08	4.91E-08	0	0	0	2.45E-08	0	0	0	0	0	0	0	0	-4.91E-08	0	0	0	4.92E-06	0.000530772	0	0	0.002916432	0	0	20151108		93.98	2015Q4			0.069
0	0	0	0	0	-4.54E-08	0	0	0	0	0	0	0	0	1.45E-08	1.58E-08	0	0	0	0	0	0.000310421	0.000272118	4.63E-05	0	0	0	0	0	0	20151109		93.98	2015Q4			0.069
0	0	-0.000345527	0	0	0	0	0	0	0	0	0	0	-1.53E-08	0	1.53E-08	0	0.002206586	0	-0.00040568	0	9.47E-05	0.000539815	-9.33E-05	0	0	0	0.000456055	-1.53E-08	0	20151110		93.98	2015Q4			0.069
-0.023255898	0	0	0	0	0	0	0	0	0	0	0	0	0	-1.32E-08	0	1.83E-08	0	0	0	0	-0.000248998	0	0	0	0	0	0.002831691	0	0	20151111		93.98	2015Q4			0.069
0	0	0	0	1.51E-08	-4.76E-08	0	0	-0.00276513	0	0	0	9.58E-06	1.27E-08	0	0	0	-0.003551417	0	-0.000216531	0	-8.49E-05	-0.000746523	0	0	0	0	0.0003953	0	0	20151112		93.98	2015Q4			0.069
0	0	0	0	0	1.31E-08	0	0	-0.001018911	0	4.46E-05	0	0	0	0	-3.17E-08	1.59E-08	0	0	0	0	0	0	0	0	-0.002734471	0	0	0	0	20151113		93.98	2015Q4			0.069
0	-2.39E-08	0	0	0	0	0	0	0	0	0	0	2.12E-08	0	-2.50E-08	0	4.39E-06	0	0	0	0	-0.001773338	0	0	0	0	0	0.000391742	0	0	20151114		93.98	2015Q4			0.069
0	0	0	0	0	-4.63E-08	0	0	0	0	0	0.001857846	0	0	0	0	0	0	0	0	0	0	0	4.94E-08	0	0	0	0	0	0	20151115		93.98	2015Q4			0.069
0	0	0	0	0	0	0	0	0	0	0	0	0	0	1.45E-08	0	1.93E-08	0	0	0	0	0	0	2.34E-05	5.83E-05	0.003631518	0	0	0	0	20151116		93.98	2015Q4			0.069
0	0	-0.000752835	0	0	0	0	0	0	0	-2.92E-06	-4.65E-06	-1.56E-05	0	6.61E-06	-1.57E-08	0	0	0	0	0	0	0	0	0	-0.008160818	0	0.000873569	0	0	20151117		93.98	2015Q4			0.069
-0.020543096	0	-0.000737359	0	0	0	-1.73E-08	0	-0.003780999	0	0	0	0	0	0	-1.93E-08	0	0	0	0	0	0	0	-0.000150742	-1.85E-05	0	0	0.000295668	0	0	20151118		93.98	2015Q4			0.069
0	-3.45E-08	0	3.47E-06	0	0	0	0	0	0	0	-3.90E-05	0.000972774	0	0	0	1.04E-05	0.00092303	0	-0.000466252	0	0.000482204	0	0	1.15E-06	0	0	-0.000533298	0	0	20151119		93.98	2015Q4			0.069
0	1.37E-08	0	0	0	-3.24E-08	0	0	0	0	0	0	0	0	0	0	0	0	0	0	0	0	0	0	-5.14E-06	-0.002884442	0	0	-0.000792845	0	20151120		93.98	2015Q4			0.069
0.056191454	1.85E-08	-2.47E-05	0	0	2.54E-08	0	0	0	-5.26E-05	0	0.000417323	6.10E-08	0	1.85E-08	-3.05E-08	-3.59E-08	0	0	0	0	0	0	0	0	0	0	0.000811273	0	0	20151121		93.98	2015Q4			0.069
-0.019727698	3.94E-08	0	0	0	4.13E-06	0	0	0	0	0	0	3.19E-08	3.05E-08	0	0	0	0	0	0	0	0	2.58E-08	0	0	0	0	0.00054921	7.38E-05	0	20151122		93.98	2015Q4			0.069
-0.019809772	0	0	-1.53E-08	1.60E-08	0	0	0	0	0	0	1.70E-05	-1.76E-08	0	0	0	0	0	0	0	0	0	-0.000560516	0	0	0.003802108	0	-0.000961161	-2.80E-05	0	20151123		93.98	2015Q4			0.069
0	0	0	0	0	0	0	0	0	0	0	0	0	0	0	1.34E-08	0	0	0	0	0	0	0	2.23E-05	0	0	0	-0.000145712	0	0	20151124		93.98	2015Q4			0.069
0	0	0	0	0	0	0	0	0	0	0	0	0	0	0	-1.40E-08	0	0	0	2.36E-05	0	0	0	0	0	0	0	0.002339833	0	0	20151125		93.98	2015Q4			0.069
0	0	0	0	0	1.52E-08	0	0	0	0	0	0	0	-1.59E-08	5.80E-06	0	0	0	0	0	0	0	0	0	-0.001508575	0	0	-0.002217601	0	0	20151126		93.98	2015Q4			0.069
0	0	0	0	0	0	-1.34E-08	0	0	0	6.05E-06	0	7.53E-05	0	0	0	0	-0.001309274	0	0	1.52E-08	-0.001672867	0	0	0	-0.012399557	0	0.000115502	0	0	20151127		93.98	2015Q4			0.069
0	0	0	0	0	0	0	0	0	0	0	0	0	-2.56E-08	0	0	0	0	0	0	0	0	0	0	0	0	0	0	0	0	20151128		93.98	2015Q4			0.069
0.035930052	0	0	0	-2.43E-08	0	0	0	0	0	0	0	0	2.96E-08	-0.001916688	0	0	0	0	0	0	0	-2.13E-08	5.37E-05	-0.000716173	0	0	-0.000916787	0	0	20151129		93.98	2015Q4			0.069
0	0	0	0	0	0	0	0	0	-2.25E-05	0	0	0	-1.48E-08	0	0	0	0	0	0	0	0	0	0	0	0.009122424	0	0.000723985	0	0	20151130	93.98	93.98	2015Q4			0.069
0	0	0	-1.32E-08	0	-3.57E-08	0	0	-0.002231483	0	5.20E-06	2.98E-05	-6.06E-05	0	0	0	0	0	0	0	0	0.001628185	0	0	0	0	0	0.000867709	0	0	20151201		94.3	2015Q4			0.069
-0.019098386	0	-0.000362501	0	0	0	-3.40E-08	0	0	0	0	0	0	-2.66E-08	0	0	0	0	0	0	0	0	0	0	0	0.003686751	0	0.002917421	0	0	20151202		94.3	2015Q4			0.069
0	0	0	0	0	0	0	0	0	0	0	-1.23E-07	0	-2.62E-08	-3.36E-05	-1.31E-08	0	0	0	0.000209493	0	0	0	0.000602106	6.41E-06	0	0	0.003348892	0	0	20151203		94.3	2015Q4			0.069
0	0	0	0	0	0	0	0	0	0	0	0	0	0	-1.16E-08	0	0	0	0	0	0	0	-0.000214613	0	0	0	0	0.000395562	-1.12E-07	0	20151204		94.3	2015Q4			0.069
0	0	-7.64E-06	-2.43E-08	0	0	-2.34E-08	0	0	0	0	0	0	0	0	0	0	0	0	0	0	0	0	0.000537078	0.001727059	0	0	0.003166883	0	0	20151205		94.3	2015Q4			0.069
0	0	0	0	0	2.64E-08	0	0	0	0	0	0	-3.22E-08	0	0	0	0	0	0	0	0	0	0	0	0	0.003247776	0	0.003335286	0	0	20151206		94.3	2015Q4			0.069
0	1.36E-08	0	0	0	0	0	0	-0.002561862	0	0	0	0	-1.73E-08	-3.32E-06	0	0	0	0	0	0	0	0	0	0	0	0	0	0	0	20151207		94.3	2015Q4			0.069
0	0	0	0	0	-1.42E-08	0	0	-0.001811042	0	0	0	0	0	0	0	0	0	0	-0.00024252	0	0	0	0.002057886	0	0	0	-0.000681498	0	0	20151208		94.3	2015Q4			0.069
0.024587804	0	0	0	1.18E-08	0	0	0	0	0	0	1.18E-08	0	0	0	-6.35E-08	8.70E-05	0	0	0	0	0	0.000335899	0.000186713	0	0	0	0.000330376	0	0	20151209		94.3	2015Q4			0.069
-0.014964914	0	0	0	0	-1.53E-08	0	0	-0.001788074	0	0	0	0	-3.38E-08	0	0	0	0	0	-0.000232464	0	0	0	0.000143262	0	0	0	0.000608277	0	0	20151210		94.3	2015Q4			0.069
-0.0450325	0	0	0	0	-2.09E-08	0	0	0	0	0	2.81E-05	0	0	0	0	-0.000174482	-0.000222924	0	0	0	0	0	0	0	0	0	0.002994252	0	0	20151211		94.3	2015Q4			0.069
0	-3.23E-08	-0.000129988	0	0	0	0	0	0	2.55E-08	0	0	0	0	0	0	0	0	0	-0.000360645	0	0	0	0	0	-0.01492782	0	0	-2.92E-08	0	20151212		94.3	2015Q4			0.069
0	0	-1.52E-05	0	0	-9.01E-08	0	0	0	-6.82E-08	0	0	-5.56E-08	0	0	0	0	0	0	-0.000759473	0	-0.002170588	0	0	0	0.009500874	0	-0.000614266	0	0	20151213		94.3	2015Q4			0.069
-0.02091487	0	0	0	0	-4.11E-08	0	0	0	0	0	0	-4.44E-08	0	0	0	0	-0.0004319	0	0	0	0	-0.000486724	4.47E-06	0	0	0	0.000256183	0	0	20151214		94.3	2015Q4			0.069
0	0	0	0	1.66E-08	0	0	0	0	1.38E-08	-6.00E-06	0	0	0	-2.43E-08	0	0	0	0	0	0	0	-0.000182981	0.000293839	0	-0.012758442	0	-0.000258714	0	0	20151215		94.3	2015Q4			0.069
0	0	-0.002757354	0	0	0	0	0	-0.002355685	2.72E-08	0	2.00E-08	0	0	1.62E-08	0	0	1.94E-05	0	0	0	0	0	0	0	0	0	-0.000306068	0	0	20151216		94.3	2015Q4			0.069
0	0	0.000242316	0	0	-1.52E-08	-1.21E-08	0	0	0	0	0	0	0	0	0	0.000114247	0	0	0	0	0	0	0	0	0.004506261	0	0.000780515	0	0	20151217		94.3	2015Q4			0.069
0.019665092	0	-0.00011001	0	1.84E-08	4.01E-08	0	0	0	0	0	0	-1.83E-06	1.84E-08	0	-6.78E-08	0	0	0	0	0	-0.001902387	0.000963581	0	-5.86E-05	0	0	0.001364671	0	0	20151218		94.3	2015Q4			0.069
-0.018474694	0	0	0	0	0	0	0	0	0	0	0	0	0	0	3.78E-08	0	0	0	-0.000224324	0	0	0	0	-0.000241356	0	0	-0.001641252	0	0	20151219		94.3	2015Q4			0.069
0	0	0	0	0	0	0	0	0	0	0	0	0	0	0	0	3.90E-08	0	0	0	0	0	0	0	0	0	0	0.000560829	0	0	20151220		94.3	2015Q4			0.069
0	0	0.000247291	0	0	0	0	0	-0.003777458	0	0	0	0	0	0	0	0	0	0	0	0	0.002515406	0	0	0	0	0	0.003597006	0	0	20151221		94.3	2015Q4			0.069
0.016241726	5.00E-09	-0.000101365	0	0	0	0	0	-0.002920468	0	0	0	0	0	0	0	0	0	0	0	0.000597327	-0.00279134	0	0	3.50E-08	0	0	0.002775681	0	0	20151222		94.3	2015Q4			0.069
0	0	6.53E-05	0	0	0	0	0	0	0	0	0	0	-3.53E-08	0	0	0	0	0	0	0	0	0	0	0	0	0	0.002665184	0	0	20151223		94.3	2015Q4			0.069
-0.03211921	0	0	0	0	1.29E-08	-5.81E-08	0	0	1.12E-08	0	0	0.000174867	0	0	0	0	0	0	0	0	0.002944507	0	0	-0.002701617	-0.005690619	0	-9.27E-05	0	0	20151224		94.3	2015Q4			0.069
0	-1.17E-08	-6.05E-05	0	0	-5.00E-08	0	0	0	0	0	0	8.10E-06	1.38E-08	0	0	0	0	0	0	0	0	0	0	0	0	0	-0.000700325	0	0	20151225		94.3	2015Q4			0.069
-0.030867779	0	0	0	0	2.52E-08	0	0	0	0	0	5.23E-08	0	0	0	-3.21E-08	0	0	0	0	0	0	0	0	0	0	0	0.004965491	0	0	20151226		94.3	2015Q4			0.069
-0.014985967	0	-3.37E-05	0	0	3.58E-08	0	0	0	0	0	0	-5.01E-08	0	0	3.27E-08	0	0	0	-2.78E-08	0	0	0	0.002003085	0	-0.005644212	0	0	0	0	20151227		94.3	2015Q4			0.069
-0.027905825	-2.45E-08	0	0	0	0	0	0	0	0	0	-1.76E-08	0	0	-0.006445311	0	0	0	0	0	0	0	0	-0.003685035	0	0	0	0	0	0	20151228		94.3	2015Q4			0.069
0.052977196	0	0	0	0	0	0	0	0	0	-0.000132657	0	0	0	0	1.78E-08	0	0	0	0	0	0	0	0	0	0	0	-0.000191309	1.78E-08	0	20151229		94.3	2015Q4			0.069
0	0	0	0	0	0	0	0	0	-1.48E-08	-0.000148093	0	-1.06E-06	0	0	1.95E-08	0	0	0	0	0	0	0	0	-1.54E-08	0	0	0.000724166	0	0	20151230		94.3	2015Q4			0.069
0	1.78E-08	0	0	0	0	0	0	0	-1.56E-08	-0.000200306	3.88E-06	0	0	0	0	-5.50E-06	1.87E-08	0	0	0	0	0	0	0	0	0	0.004112574	0	0	20151231	94.3	94.3	2015Q4	0.069	0.069	0.069
0	0	0	0	4.07E-08	0	0	0	0	0	3.42E-08	0	4.75E-08	0	0	3.29E-08	0.003663071	0	0	0	0	0	0	0	9.50E-08	0	0	0.002696054	0	0	20160101		94.03	2016Q1			0.067
0	0	-4.88E-08	0	0	0	0	0	0	-2.67E-05	0	0.001874292	0	-5.34E-08	0	-4.31E-08	0.002230595	0	0	-5.34E-08	0	0	-8.63E-08	0.000860984	0	0	0	0.003798599	0	0	20160102		94.03	2016Q1			0.067
0	0	0	-5.58E-08	0	0	7.30E-08	0	0	0	0	0	0	0	-3.52E-08	0	0	3.65E-08	0	0	0	0	-0.000236529	0	-3.07E-05	-0.008154327	0	0.005822666	0	0	20160103		94.03	2016Q1			0.067
0	1.18E-08	-0.000168835	0	0	0	1.62E-08	0	0	0	0.000121345	0	7.37E-05	0	-1.83E-05	0	0	0	0	-0.00041414	0	0	0	0	-6.70E-07	0.005450778	0	0	0	0	20160104		94.03	2016Q1			0.067
0	8.20E-09	0	0	0	0	0	0	0	0	0	0	-0.000122704	1.33E-08	0	-1.07E-08	0	6.47E-05	0	0	0	-0.000955706	0	0	0	0	0	0	0	0	20160105		94.03	2016Q1			0.067
0	0	0.000946696	9.66E-09	0	-9.24E-09	0	0	0	-9.24E-09	0	0	0	1.06E-08	0	0	0	0	0	0	0	0	0	0	9.01E-06	0	0	0	0	0	20160106		94.03	2016Q1			0.067
0.014326947	0	0	0	0	0	0	0	0	0	0	0	0	0	0	0	0	0	0	0	0	0	-0.002365089	0.001659173	-1.41E-08	0	0	0.001635614	0	0	20160107		94.03	2016Q1			0.067
0	1.84E-08	0.005585058	0	0	5.86E-09	0	0	0	0	0	5.77E-08	-1.09E-05	0	0	0	0	0	0	-0.000225901	0	0	0.000530336	0	0	0	0	-0.001576766	0	0	20160108		94.03	2016Q1			0.067
0.015701334	0	0	0	0	0	0	0	0	0	0	0	0	0	0	0	0	8.61E-08	0	0	0	0	0	0	0	0	0	0.001603983	0	0	20160109		94.03	2016Q1			0.067
0	-2.83E-08	0	0	0	0	0	0	0	0	0	0	0	0	0	0	0	0	0	0	0	0	0	0.00036207	-0.000395787	0	0	-0.000536623	0	0	20160110		94.03	2016Q1			0.067
0	0	0	0	0	3.32E-08	0	0	0	0	0	0	0	0	0	0	0	0	0	-0.000973407	0	0.003490354	0	0	0	0	0	0	0	0	20160111		94.03	2016Q1			0.067
0	0	-0.000169497	0	0	0	0	0	-0.003307756	0	0	0	4.73E-05	0	0	1.68E-08	0	0	0	0	0	0	0	0.0024747	-3.52E-08	0	0	0	0	0	20160112		94.03	2016Q1			0.067
0	0	0	0	0	-2.62E-08	-1.47E-08	0	0	-1.36E-08	0	0	3.43E-05	0	0	2.44E-08	0.000793381	0	0	0	0	0	0.000119113	0	-2.95E-08	0	0	0.000163123	0	0	20160113		94.03	2016Q1			0.067
0	0	0	0	0	0	0	0	0	0	0.00027842	0	-0.000371064	0	0	1.58E-08	0	-1.39E-08	0	0	0	-0.003035713	0	0	0	0.006726157	0	0.000405091	0	0	20160114		94.03	2016Q1			0.067
0	0	0	1.62E-08	0	0	0	-7.78E-08	0	0	0	0	0	0	0	0	0.000932038	0	-7.78E-08	0	0	0	0	0.001632864	1.50E-08	0	-7.78E-08	0	0	-7.78E-08	20160115		94.03	2016Q1			0.067
0	0	0	3.10E-08	0	0	0	0	0	0	0	0	0	9.09E-08	-5.68E-08	2.73E-08	0.00212645	0	0	-1.52E-06	0	0	0	0	0	0	0	0.000274235	0	0	20160116		94.03	2016Q1			0.067
0	0	-2.73E-08	0	0	0	0	0	0	0	0	0	-3.33E-08	-6.38E-08	0	0	0	0	0	0	0	0	0	0	0.00032163	0	0	0.001238311	-0.002723187	0	20160117		94.03	2016Q1			0.067
0	0	-0.000201833	0	0	0	1.56E-08	0	0	0	0	0	0	0	0	1.62E-08	0	0	0	-0.00147552	0	0	0	0	0	0	0	0	0	0	20160118		94.03	2016Q1			0.067
0	0	0	0	0	-2.00E-08	0	0	0	-2.40E-08	0	0	0	0	0	0	0	0	0	0	-1.38E-08	-0.0057105	0	0	0	0	0	0.001372734	0	0	20160119		94.03	2016Q1			0.067
0	1.66E-08	0	0	6.98E-08	-3.49E-08	0	6.98E-08	-0.002753599	0	-4.78E-05	0	0	0	0	0	0	4.41E-06	6.98E-08	0	0	0	0	0	0	-0.008637941	6.98E-08	0.002499069	0	6.98E-08	20160120		94.03	2016Q1			0.067
0	-1.94E-08	0	0	0	0	0	0	0	-1.22E-08	0	0	0	0	-1.41E-06	-5.49E-08	0.002105028	-1.04E-05	0	0	0	0	0	0	3.15E-05	0	0	0.000381915	0	0	20160121		94.03	2016Q1			0.067
0	0	0	0	0	0	0	0	0	-7.66E-05	0	0	0	0	0	0	0	0	0	0	0	0	-0.000365444	0.001517108	0	0	0	5.15E-05	-1.11E-06	0	20160122		94.03	2016Q1			0.067
0	0	0	0	0	0	0	0	0	0	0	-8.05E-08	9.13E-06	5.95E-08	0	0	-0.002371595	0	0	-6.76E-05	0	-0.012382678	0	0.002027532	-0.002785797	0.009082283	0	7.18E-05	2.97E-08	0	20160123		94.03	2016Q1			0.067
0	3.28E-08	0	0	0	-2.87E-08	0	0	0	-2.75E-08	6.60E-07	0.000103123	0	0	0	0	0	-1.38E-07	0	0	0	0	-3.21E-05	0	0	0	0	0.000102881	-3.76E-05	0	20160124		94.03	2016Q1			0.067
0.012473351	0	0	0	0	0	0	0	-0.001714243	0	-0.000102168	2.24E-08	0	0	0	0	-0.002593562	0	0	0	0	0	-0.000291536	0.004515566	0	-0.017183829	0	-0.004242528	0	0	20160125		94.03	2016Q1			0.067
0	0	-0.000129315	1.57E-08	0	0	0	0	0	-1.38E-08	0	0	0	0	0	0	0	0	0	-0.001080045	0	-0.002904672	4.55E-05	0	0	0	0	-0.00038603	0	0	20160126		94.03	2016Q1			0.067
0	0	0	0	8.81E-08	-4.60E-08	0	8.81E-08	0	0	-1.78E-06	-1.76E-08	0	0	0	0	0	0	8.81E-08	0	0	0	0	0	0	-0.021846935	8.81E-08	0.000394636	0	8.81E-08	20160127		94.03	2016Q1			0.067
-0.019630248	0	-4.70E-05	0	1.32E-08	0	0	0	0	0	0	0	0	0	-0.003472818	3.26E-08	0	0	0	0	0	0	7.09E-05	0	0	-0.010216275	0	0.00205763	0	0	20160128		94.03	2016Q1			0.067
0	0	-4.72E-05	0	0	0	0	0	0	0	2.20E-05	0	0	1.13E-08	0	0	0	0	0	0	0	0	0.000200466	0.001271209	0	0	0	7.73E-07	0	0	20160129		94.03	2016Q1			0.067
0	0	0	0	0	0	0	0	0	0	0	0	0	0	0	0	-0.003607817	0	0	0.002041777	0	0.005652343	0	0	0	0	0	0	0	0	20160130		94.03	2016Q1			0.067
0	0	0	0	0	0	0	0	0	0	0	0	0	0	0	0	0	0	0	0	0	0	6.25E-05	0	0	0	0	0	0	0	20160131	94.03	94.03	2016Q1			0.067
0	0	0	0	1.52E-08	0	0	0	0	0	0	0	0	0	0	0	0.00598873	0	0	0	0	0	0.00025093	0.000493979	4.74E-08	0	0	0	0	0	20160201		93.82	2016Q1			0.067
0	0	0	0	0	0	0	0	2.14E-08	0	0	0	-0.000144824	0	0	0	0	0	0	0	0	-0.001931445	0	0	0	-0.00965429	0	0	0	0	20160202		93.82	2016Q1			0.067
-0.050724699	0	0	2.16E-08	-1.55E-08	0	0	0	0	-1.77E-08	0	4.63E-05	-0.00022416	-2.28E-08	0	-3.88E-08	0.005770272	0	0	0	0	0	0	0	0	0	0	-7.95E-05	0	0	20160203		93.82	2016Q1			0.067
-0.036791056	0	-0.004840203	0	0	0	0	0	0	-1.74E-08	0	0	0	0	1.38E-08	1.67E-08	0.005893206	0	0	0	0	0	0	0	0	-0.036613981	0	-0.000183163	0	0	20160204		93.82	2016Q1			0.067
0	0	0	0	0	0	0	0	0	0	3.88E-05	0	0	0	0	0	0	0	0	-6.61E-05	0	-0.002008893	-4.78E-05	0	0	0	0	0	0	0	20160205		93.82	2016Q1			0.067
0	0	-5.29E-05	2.36E-08	0	0	0	0	0	0	0	-3.73E-08	-5.80E-06	0	0	0	0	2.84E-08	0	0	0	0	0	0	0	0	0	0	0	0	20160206		93.82	2016Q1			0.067
0	0	-7.18E-05	0	0	0	0	0	0	0	0	0	0	0	0	0	0	0	0	0	0	0	-2.84E-06	0	-0.001591776	0	0	0	1.14E-07	0	20160207		93.82	2016Q1			0.067
0	-1.39E-07	-4.67E-06	0	0	-1.32E-07	5.39E-08	0	8.08E-08	0	0	0	0	6.61E-08	0	0	0	0	0	0	0	-0.000182941	0	0	0	0	0	0	1.12E-07	0	20160208		93.82	2016Q1			0.067
-0.011101198	0	0	0	0	0	0	0	0	1.56E-07	0	0	0	0	0	-1.26E-07	0.018040279	0	0	0.000425594	0	0	0.001393235	0	0	0	0	-6.72E-05	0	0	20160209		93.82	2016Q1			0.067
-0.006684794	0	-7.78E-08	0	0	0	0	0	0	0	0	0	0	0	0	0	-0.026449636	0	0	0	-5.72E-05	0.006251778	6.40E-05	0	0	0	0	0.001744611	0	0	20160210		93.82	2016Q1			0.067
0	-1.07E-07	0	0	-2.14E-07	0	0	-2.14E-07	1.13E-07	0	0	0.004706717	0	0	0	-2.14E-07	0	0	-2.14E-07	0	0	0	-1.38E-07	0	0	0	-2.14E-07	0	0	-2.14E-07	20160211		93.82	2016Q1			0.067
0	0	0	0	-3.72E-07	0	-1.61E-08	-3.72E-07	0	0	0	0.003229744	0	0	0	-3.72E-07	-0.019934576	0	-3.72E-07	-0.000157205	0	0	0	0	0	0.00973374	-3.72E-07	0.000372259	0	-3.72E-07	20160212		93.82	2016Q1			0.067
0	-2.04E-07	-7.77E-08	0	0	-8.16E-08	0	0	0	0	0	0	7.09E-08	0	0	7.42E-08	0	6.80E-08	0	0	0.000117448	-0.00516873	6.27E-08	0	0	0	0	0	0	0	20160213		93.82	2016Q1			0.067
0	8.58E-10	-0.00117501	0	0	0	0	0	0	0	0.000357513	0	-0.000662494	0	0	0	0	0	0	0	0	-0.003254491	0	0	0	0	0	0	2.49E-08	0	20160214		93.82	2016Q1			0.067
0	0	0	0	0	0	0	0	0	0	0	0	0	0	-3.10E-08	-2.50E-08	0.010197123	0	0	0	0	0	0	0.000156334	0	0	0	0	0	0	20160215		93.82	2016Q1			0.067
-0.014822689	0	0	1.94E-08	0	-1.85E-08	0	0	0	0	0	0	0	-2.39E-08	-1.90E-05	0	0	0	0	0	0	-0.000558716	0	0.000351003	0	0	0	0	0	0	20160216		93.82	2016Q1			0.067
0	0	-0.000580257	0	0	1.69E-08	0	0	0	-3.90E-08	0	0	0.001298589	0	0	0	0.005074363	0	0	-0.001888884	0	0	0.000255407	0.000763537	0	0	0	0	0	0	20160217		93.82	2016Q1			0.067
0	0	-0.000503172	0	0	0	0	0	0	-6.07E-08	0	0	0	0	0	0	0	0	0	0.004031604	0	0	0	0	-1.60E-08	0	0	9.41E-05	-0.003264575	0	20160218		93.82	2016Q1			0.067
-0.01395802	-2.58E-08	0	0	0	-1.82E-08	2.00E-08	0	0	0	0	0	0	0	0	0	0	0	0	0	0	-0.000552873	-0.000153455	0	0	0.011613279	0	6.72E-05	0	0	20160219		93.82	2016Q1			0.067
-0.028597238	0	0	-4.09E-08	0	0	0	0	0	0	4.09E-08	0	0	0	0	0	-0.005929229	0	0	0.001007297	0	0	2.53E-06	0	0	0	0	0.001919361	-0.000634141	0	20160220		93.82	2016Q1			0.067
-0.028047118	0	0	0	0	5.12E-08	0	0	0	0	0	8.46E-08	0	0	0	0	0.005311108	0	0	0	0	0	6.39E-05	0	0	0	0	0.000576975	0	0	20160221		93.82	2016Q1			0.067
0.014328715	-1.50E-08	0	0	0	-2.29E-08	0	0	0	-5.14E-05	0	0	0	1.92E-08	0	0	0	0	0	0.000679158	0	0	0	0.000598823	0	0	0	0.002368311	0	0	20160222		93.82	2016Q1			0.067
0	-5.75E-08	0	0	0	1.92E-08	0	0	0	0	-0.000106715	0	0	3.29E-08	0	0	0.004898264	0	0	-0.001671237	-0.000204786	0	0	0.001078938	-0.002367737	0	0	-0.000246272	0	0	20160223		93.82	2016Q1			0.067
-0.010268699	-2.33E-08	0	0	-8.39E-08	0	0	-8.39E-08	0	-5.24E-08	0	0	0	-1.82E-08	-1.09E-05	2.00E-08	0	0	-8.39E-08	0	0	0	0	0.00141933	0	0.009730902	-8.39E-08	0.000519821	0	-8.39E-08	20160224		93.82	2016Q1			0.067
0	0	0	0	0	0	1.77E-08	0	0	0	0	2.36E-08	0	0	0	0	0	0	0	0	0	0	-0.000416304	0	-0.005231674	0.022110047	0	0.000278987	0	0	20160225		93.82	2016Q1			0.067
0	2.63E-08	0	0	-8.93E-08	3.33E-09	0	-8.93E-08	0	-2.13E-08	0	0	0	-1.79E-08	0	0	-0.001172673	0	-8.93E-08	0	-2.03E-08	0	0	0	0	0	-8.93E-08	0	0	-8.93E-08	20160226		93.82	2016Q1			0.067
0	8.98E-08	0	0	0	0	0	0	0	3.88E-08	0	0	0	0	0	0	0	0	0	-0.000225657	0	0	0	0	0	-0.012722886	0	0.000291254	0	0	20160227		93.82	2016Q1			0.067
0.023589911	0	0	0	0	0	-4.44E-08	0	4.23E-08	0	0	-9.20E-05	0.00031152	0	0	7.28E-08	0	4.90E-08	0	0	0	0	0	0	0	0	0	0	0	0	20160228		93.82	2016Q1			0.067
0	0	0	1.45E-08	0	-6.52E-08	0	0	0	0	0	-4.35E-08	0	0	0	0	0	0	0	0	0	0	0.00022875	0	0	0	0	-0.000137936	0	0	20160229	93.82	93.82	2016Q1			0.067
0	1.38E-08	0	0	1.44E-08	0	0	0	1.76E-08	0	0	0	0	0	0	0	0	0	0	0	0	0	-0.000134484	0	0	0	0	-0.000310761	0	0	20160301		92.9	2016Q1			0.067
0	1.77E-08	0	0	0	0	0	0	0	0	0	0	0	0	0	1.38E-08	0	0	0	0	0	-0.000243455	0	0	-6.90E-05	-0.014117656	0	0.000167471	0	0	20160302		92.9	2016Q1			0.067
0	0	-0.00713697	2.07E-09	-3.14E-08	0	2.03E-08	0	1.82E-08	0	0	0	0	0	0	0	0	0	0	0	0	-0.000280944	0	0	0	0	0	0	0	0	20160303		92.9	2016Q1			0.067
0	0	0	0	0	0	0	0	1.80E-08	0	0	0	0	0	0	0	0	0	0	0.001382238	0	0	0	0	0	0	0	0	0	0	20160304		92.9	2016Q1			0.067
0	0	-0.001345525	0	0	0	0	0	0	0	0	0	0	0	0	-2.86E-08	0	0	0	0	0	0	2.91E-05	0	0	-0.009768253	0	0.000215161	3.00E-08	0	20160305		92.9	2016Q1			0.067
0	-3.91E-08	0	0	0	2.57E-08	0	0	1.81E-08	0	0	0	-7.22E-05	0	0	0	0.000194787	0	0	0	0	0	-2.22E-08	0	0	0	0	0.003950376	2.55E-05	0	20160306		92.9	2016Q1			0.067
0	1.50E-08	0.000428387	0	0	0	0	0	0	0	0.00013129	0	0	0	-2.76E-08	-2.76E-08	0	0	0	-0.00148415	0	0	0	0	0	0.024776574	0	0	0	0	20160307		92.9	2016Q1			0.067
0	0	-0.001263456	0	0	-5.81E-08	0	0	0	0	0	0	0	0	1.26E-05	0	0	0	0	-0.005147802	0	-1.51E-05	0	0	0	0.012409922	0	0.00017314	0	0	20160308		92.9	2016Q1			0.067
-0.018170945	0	0	0	0	-5.89E-08	0	0	0	0	0	0	0.000554226	0	-2.35E-07	1.68E-08	0	0	0	0	0	0	0	0	0	0	0	0.000125494	0	0	20160309		92.9	2016Q1			0.067
-0.038461853	1.34E-08	0.000744323	0	0	0	0	0	0	0	0	5.47E-06	0	0	0	-1.45E-08	-0.000398389	0	0	-0.001468637	0	-2.17E-05	0.000533973	0	-4.38E-05	0	0	-0.000216494	0	0	20160310		92.9	2016Q1			0.067
0.009424413	0	-0.002821742	0	0	0	-3.56E-08	0	0	0	-1.52E-05	0	-9.00E-05	0	1.59E-08	0	0	0	0	0	0	0	0	0.006174922	0	0	0	5.07E-06	0	0	20160311		92.9	2016Q1			0.067
0	0	-0.00059636	-2.94E-08	0	0	0	0	9.90E-05	0.000109332	0	8.73E-05	8.70E-06	2.80E-08	-2.26E-08	0	0	0	0	0	0	0	-0.000295512	0	0	0	0	0	-7.39E-05	0	20160312		92.9	2016Q1			0.067
0	0	-6.91E-05	0	0	0	-1.12E-08	0	0	0	0	0	0	0	-2.75E-08	0	0	0	0	0	0	0	0	0	0	-0.008134504	0	0	0	0	20160313		92.9	2016Q1			0.067
0.01372302	0	0	0	0	5.99E-06	0	0	0	0	0	1.76E-08	-6.78E-05	1.32E-08	1.27E-08	0	0	0	0	0	0	0	0	0.007223531	0	-0.008358542	0	0	0	0	20160314		92.9	2016Q1			0.067
-0.011734293	0	0	0	0	1.98E-08	0	0	0	0	0	0	0	0	0	0	0	0	0	0	0	0	-0.00030682	0.005474784	0	-0.010890372	0	-0.002190235	0	0	20160315		92.9	2016Q1			0.067
0	0	0	0	0	0	1.25E-08	0	0	0	0	0	0	0	0	0	-0.00015044	0	0	-0.000993441	0	1.21E-08	0	0.006226704	0	0	0	-9.23E-06	0	0	20160316		92.9	2016Q1			0.067
0	0	0	1.69E-08	0	0	0	0	0	0	0	0	0	0	0	0	0	0	0	0	1.96E-08	0	0	0	0	-0.027106745	0	0	0	0	20160317		92.9	2016Q1			0.067
0.008207513	-1.62E-08	-0.000273281	1.23E-08	0	0	-1.81E-08	0	1.28E-08	0	0	0	0	1.18E-08	0	0	0	0	0	0	0	0	0	0	0	0	0	0	0	0	20160318		92.9	2016Q1			0.067
0	0	0	1.51E-08	0	0	0	0	0	0	0	0	0	0	0	0	0	0	0	0	0	0	0	0.014634775	0	0	0	0	-0.000813673	0	20160319		92.9	2016Q1			0.067
0	0	0	0	0	-0.000541462	0	0	0	0	0	0	-3.22E-08	0	-2.32E-08	0	0.000119447	0	0	0	0	0	2.23E-08	0	0	0	0	0.002248954	-0.000388848	0	20160320		92.9	2016Q1			0.067
0.027575146	0	0	0	-7.45E-08	-5.59E-08	3.16E-09	-7.45E-08	0	0	4.51E-06	0	-0.000404469	0	-1.55E-08	0	7.43E-05	0	-7.45E-08	0	0	0	0	0	-4.75E-05	0	-7.45E-08	0	0	-7.45E-08	20160321		92.9	2016Q1			0.067
0	0	-0.001551744	0	0	0	0	0	1.70E-08	0	1.01E-05	0	-0.000880504	-1.70E-08	0	-2.10E-08	0	0	0	0	0	0	-0.000203984	0.001503604	-0.002544078	0	0	0.001389891	-6.79E-05	0	20160322		92.9	2016Q1			0.067
0	0	-0.000403887	-1.24E-08	0	1.62E-08	0	0	0	0	0	0	0	1.77E-08	0	0	6.72E-05	0	0	0.00105332	-0.000805704	0	0	0.0008577	0	0	0	0	0	0	20160323		92.9	2016Q1			0.067
0	0	0	0	-1.99E-08	0	-1.56E-08	0	0	0	0	0	-0.000418038	0	0	0	-9.35E-05	0	0	0	0	0	0	0	0	0.0125603	0	0.004084227	0	0	20160324		92.9	2016Q1			0.067
0	0	0	0	0	0	0	0	0	0	0	3.10E-05	0	2.66E-08	0	0	4.22E-05	0	0	0.000165773	0	0	0	0.000984515	0.003960794	-0.013084053	0	0	0	0	20160325		92.9	2016Q1			0.067
-0.012974348	0	0	0	0	0	0	0	-3.95E-08	0	0	0	0.000218408	0	0	0	1.02E-07	0	0	0	0	0	0	0	0.003438286	0	0	8.75E-05	0	0	20160326		92.9	2016Q1			0.067
0	0	0	6.90E-08	0	-3.45E-08	0	0	0	0	0	-0.002217035	0	0	-0.002528101	0	0	0	0	0	0	0	0	0	0.002915153	-0.013495755	0	0.007764856	-3.60E-08	0	20160327		92.9	2016Q1			0.067
-0.023991005	1.74E-08	0.00101139	1.74E-08	0	0	0	0	0	0	0	0	0	0	0	0	-4.51E-05	0	0	-4.19E-05	-2.56E-08	0	0	0	0	0.013041279	0	0	0	0	20160328		92.9	2016Q1			0.067
0.009688267	0	-0.002437773	0	0	0	0	0	-1.84E-08	0	0	0	-0.002149532	0	-0.001767093	0	3.78E-06	0	0	0	0	0	0.000300642	0	0	0	0	-2.60E-05	0	0	20160329		92.9	2016Q1			0.067
0	0	-0.002456513	0	0	-5.37E-08	0	0	2.61E-08	0	-4.71E-06	0	0	-3.78E-08	0.000848832	0	1.48E-08	0	0	0	0	0.00046086	0	0.000898344	-0.000107557	-0.013917146	0	0	-1.42E-08	0	20160330		92.9	2016Q1			0.067
0	4.18E-08	-0.000429175	0	0	0	0	0	0	0	0	0	0	0	0	0	0	0	0	0	0	0	-0.000459272	0	0	0	0	-0.000252369	0	0	20160331	92.9	92.9	2016Q1	0.067	0.069	0.067
0	0	0	0	0	0	0	0	0	0	-1.21E-05	0.001002639	-0.00035665	-2.98E-08	0	0	3.13E-08	0	0	0	0	0	0	0	0	0.022272123	0	0.000176226	0	0	20160401		93.14	2016Q2			0.067
0	0	0	0	0	-8.87E-08	0	0	0	0	0	0	-0.000558968	0	-2.92E-05	-7.54E-08	-7.54E-08	0	0	0	0	0	0	6.04E-05	0	-0.013063415	0	-0.000119831	-3.14E-08	0	20160402		93.14	2016Q2			0.067
0	1.52E-07	0	0	0	0	0	0	0	0	0	0.012632212	4.04E-05	0	-1.10E-07	0	0	-7.62E-08	0	0	0	0	0	0	0	0	0	-0.000992705	-4.45E-08	0	20160403		93.14	2016Q2			0.067
0	0	5.85E-05	0	0	0	0	0	0	0	0.000605942	0.005853886	0	6.69E-08	5.09E-08	7.13E-08	0	0	0	0.000538138	0	0	0	0	0	-0.012249353	0	0	1.19E-07	0	20160404		93.14	2016Q2			0.067
0	0	0	1.79E-08	0	-2.24E-08	0	0	-1.01E-05	0	0	0	0	2.04E-08	-0.000114312	0	0	0	0	0	0	0	-0.000612201	0	0	0	0	-6.89E-05	0	0	20160405		93.14	2016Q2			0.067
0	0	0	0	0	-1.09E-05	-1.88E-08	0	-3.00E-08	0	0	0	0.000119621	0	0	-1.63E-08	0	0	0	0.001142348	0	0	0	0	-0.000175402	0	0	0	0	0	20160406		93.14	2016Q2			0.067
0	0	-0.005882814	0	0	0	0	0	0	0	0	0	-3.30E-05	0	0	0	0	0	0	0	0	1.51E-08	0	0.000202476	-6.18E-05	0	0	6.92E-05	0	0	20160407		93.14	2016Q2			0.067
0	1.99E-08	0	0	3.59E-08	0	0	0	0	0	0	0	0	0	0	0	0	0	0	0	0	0	0	0	-0.000189771	0	0	0	0	0	20160408		93.14	2016Q2			0.067
0	0	0.000245752	0	0	2.50E-09	0	0	0	0	0	0.000885762	3.29E-08	0	0	0	0	0	0	0	0	0	0	0	-0.000618853	0	0	-0.00023666	0	0	20160409		93.14	2016Q2			0.067
-0.010805065	0	0	0	0	-6.07E-09	0	0	0	0	0	0	0	0	0	0	0	3.83E-08	0	-0.00014077	0	0.000344648	-1.73E-05	0	-0.002562866	-0.012337965	0	0.000606153	0	0	20160410		93.14	2016Q2			0.067
0	1.44E-08	0	-1.29E-08	0	1.38E-08	0	0	0	0.000688264	-0.001931605	0	-5.57E-05	0	0	-2.67E-08	0	0	0	0	0	0	0	0	0	0	0	0.000328926	0	0	20160411		93.14	2016Q2			0.067
0	0	0	0	0	0	0	0	0	0	0	0	0.000159872	-1.35E-08	0	0	1.40E-05	0	0	0	0	0	0	0	0	0	0	-0.000141968	0	0	20160412		93.14	2016Q2			0.067
0	0	0	0	-1.41E-08	0	0	0	0	0	0	0	-0.000155876	0	0	-2.95E-08	0	0	0	0	0	0	0	0	4.75E-06	0.012919587	0	-0.000224042	0	0	20160413		93.14	2016Q2			0.067
0	-3.06E-08	0.001845231	1.36E-08	0	-4.08E-08	0	0	0	0	0.005899219	0	-2.71E-05	0	0	0	0	0	0	0	0	0	0	0	0	-0.009448579	0	-0.000440459	0	0	20160414		93.14	2016Q2			0.067
-0.012374361	0	-0.000890288	0	3.28E-08	-3.01E-08	3.80E-08	0	0	0	0.003096541	0	0	0	-3.01E-08	3.61E-08	0	0	0	0.000508621	0	0	0.000223421	-0.000661343	0	-0.010623089	0	0.00045416	0	0	20160415		93.14	2016Q2			0.067
0.006422242	-2.67E-08	0	0	0	-3.52E-08	0	0	2.91E-08	0	0	0	0	-2.57E-08	0	0	3.34E-08	0	0	-0.000103626	0	-3.18E-08	0	0	0.000600775	-0.014125427	0	-0.001579275	0	0	20160416		93.14	2016Q2			0.067
0.008271562	-4.32E-08	0	3.71E-08	0	0	0	0	0	0	0	0	-8.34E-08	0	0.003991653	0	-7.41E-08	0	0	0	0	0	0	0	-0.0037466	0	0	0.000195242	0	0	20160417		93.14	2016Q2			0.067
0	0	0	0	0	0	0	0	0	-0.000457008	0	0	2.44E-05	0	-9.79E-06	0	0	0	0	-0.000247217	0	0	0.000142911	0	0	0.014285875	0	-0.00072859	0	0	20160418		93.14	2016Q2			0.067
-0.008901697	0	0	0	0	0	0	0	0	0	0.002356894	0	0	1.82E-08	-0.000141476	0	0	-1.45E-06	0	-0.000531325	0	0	-2.57E-05	0	0	0	0	0	0	0	20160419		93.14	2016Q2			0.067
0	0	0	1.22E-08	0	0	0	0	0	0	0	3.67E-08	0	0	0	0	0	0	0	-0.000277675	0	0	0	0.000842442	0	0	0	0.000437142	0	0	20160420		93.14	2016Q2			0.067
0	0	0	0	0	0	0	0	0	-0.000278413	0	0	0	1.33E-08	0	1.57E-08	0	0	0	0	0.001745183	0	0.000919589	0	-0.000275116	0	0	0.000893165	0	0	20160421		93.14	2016Q2			0.067
0	0	-0.000315755	0	0	0	0	0	0	0	-0.001358507	0	0	0	0	0	-2.87E-08	0	0	-0.000484642	0	0	0.000150881	4.16E-05	0	0	0	-0.000155986	0	0	20160422		93.14	2016Q2			0.067
-0.011395233	0	0	0	0	0	0	0	-2.62E-08	0	0	0	5.06E-08	0	0	0	0	2.95E-08	0	0	0	0	7.65E-05	0	0	0	0	0.000424235	0	0	20160423		93.14	2016Q2			0.067
0	0	-5.24E-06	0	0	0	0	0	0	0	0	0	0	0	-3.35E-08	0	0	3.65E-08	0	0	0	0	0	0	0	0	0	0.001157389	0	0	20160424		93.14	2016Q2			0.067
-0.017462956	-1.96E-08	0	0	0	1.55E-08	1.55E-08	0	0	-1.08E-05	0	0	0	0	0	0	0	0	0	0	0	0	0	0	0	0	0	0.001368148	0	0	20160425		93.14	2016Q2			0.067
0	0	0	0	0	-4.21E-08	0	0	0	0	-0.001185287	0	0	-7.38E-08	0	0	-2.70E-08	1.40E-07	0	0	0	0	0	0	0.001405257	0	0	0	0	0	20160426		93.14	2016Q2			0.067
-0.004712278	0	0	2.41E-08	0	0	0	0	0	1.65E-08	0	0.000135842	0	3.14E-08	0	0	0	0	0	0.000191555	0	0	-6.06E-05	0.001970908	-0.000216504	-0.071507543	0	0.000878939	0	0	20160427		93.14	2016Q2			0.067
0	0	0	0	0	0	0	0	0	-1.54E-08	0.000797882	-0.000220542	0	0	0	0	0	0	0	0	0	0	0.000492531	0	0	0	0	0.000817204	0	0	20160428		93.14	2016Q2			0.067
0.007131179	0	0	0	0	0	0	0	0	-1.56E-08	0	0	0	0	0	-2.78E-08	0	-7.11E-05	0	0	0	0	0	0.000847942	0	0	0	0.001623183	0	0	20160429		93.14	2016Q2			0.067
0	0	-0.000162263	2.87E-08	0	3.65E-08	0	0	5.01E-08	0	0	0.002320361	3.09E-08	0	0	0	8.27E-05	0	0	0	0.001161502	0	-0.000273198	-6.37E-05	0	0	0	0.001393435	0	0	20160430	93.14	93.14	2016Q2			0.067
0	0	0.000249327	-4.51E-08	0	0	0	0	0	0	0	0	0	0	0	0	0	-4.69E-08	0	-3.91E-08	0	0	0	4.35E-08	0	0	0	0.002775713	0	0	20160501		92.72	2016Q2			0.067
0.029204218	0	0	0	0	0	0	0	0	-0.00079124	0	0.007788476	0	-4.65E-08	0	-5.32E-08	0	0	0	0	0	0	0	0	0	0	0	-9.82E-05	0	0	20160502		92.72	2016Q2			0.067
-0.0217104	0	0	0	5.23E-08	0	0	0	-2.14E-08	0	0	0.001938248	0	0	0	0	-0.000330984	0	0	0	0	0	0	-9.57E-06	0	0.005759946	0	0.001346675	0	0	20160503		92.72	2016Q2			0.067
-0.006792656	1.91E-08	0	0	0	1.82E-08	0	0	0	0	0	0	-0.000293026	0	0	-2.80E-08	0	0	0	0	0	0	6.29E-05	0	0	0	0	0.002281202	0	0	20160504		92.72	2016Q2			0.067
0	0	0.001025816	0	0	-5.69E-08	0	0	0	0	0	0	0	-3.42E-08	-8.09E-06	1.10E-08	0	0	0	0	0	0	-0.000401091	0	0	-0.048119458	0	0.00049883	1.71E-08	0	20160505		92.72	2016Q2			0.067
-0.008012689	0	0	0	0	0	0	0	0	0	0	0	0	0	0	-2.16E-08	-2.30E-08	-1.37E-05	0	0	0	0	0	0	-4.72E-05	0	0	0.000273156	0	0	20160506		92.72	2016Q2			0.067
0	0	0	0	0	-3.26E-08	0	0	-3.26E-08	0	0	0	-3.88E-08	1.09E-07	0	0	2.26E-05	0	0	0	0	-0.000104741	0	0	0.001115964	-0.015441327	0	-0.000145342	0	0	20160507		92.72	2016Q2			0.067
0.007478301	0	0	0	0	0	0	0	0	-0.003810136	0	0	1.05E-07	4.95E-08	0	-6.01E-08	0	0	0	0	0	0	-7.34E-05	0	-0.00169578	0	0	0	0	0	20160508		92.72	2016Q2			0.067
0	1.77E-08	-0.001285027	0	0	0	0	0	-1.77E-08	0	0	0	0	0	-3.22E-05	0	0.000108753	0	0	-0.000388523	0	0	0	0	0.000321165	-0.012910122	0	0.00072891	-4.24E-08	0	20160509		92.72	2016Q2			0.067
-0.005808051	0	0	-1.32E-08	0	-1.55E-08	0	0	0	0	0	0	0	0	0	0	-6.50E-08	0	0	0	0	0	0	0	0	0	0	-0.00036015	0	0	20160510		92.72	2016Q2			0.067
0	0	0	0	0	3.34E-08	2.50E-08	-8.76E-08	0	0	0	0	-6.53E-05	0	0	0	0	0	-8.76E-08	0	0	0	-0.000489055	7.83E-05	-0.000494988	0	-8.76E-08	0	0	-8.76E-08	20160511		92.72	2016Q2			0.067
0	1.86E-08	-0.000961319	0	0	0	0	0	0	0	0.000755511	0	0	0	0	0	0	0	0	-0.00052609	0	0	0	0	0	0	0	0.000661274	0	0	20160512		92.72	2016Q2			0.067
0.011121593	0	0.000909227	0	0	0	0	0	-2.75E-06	0	0	0	0	1.43E-08	0	0	0	0	0	0	0	0	0	0	0	0	0	-0.000297503	0	0	20160513		92.72	2016Q2			0.067
-0.010439556	0	-0.001076774	0	0	0	0	0	0	0	0.00321256	0	3.02E-08	0	0	0	0	0	0	-0.000265552	0	0	-2.79E-05	3.56E-08	0	-0.04706933	0	6.53E-06	-6.54E-08	0	20160514		92.72	2016Q2			0.067
0.011743022	0	4.96E-05	0	0	4.13E-08	0	0	-3.23E-08	0	0	0	2.65E-08	0	0	0	2.48E-07	0	0	0	0	0	0	0	0.002707422	0	0	0.000476706	0	0	20160515		92.72	2016Q2			0.067
-0.008438135	0	-0.002043386	-1.53E-08	0	0	0	0	-1.66E-08	0	0	-1.59E-08	0	-1.97E-08	0	0	3.19E-08	0	0	0.00027095	0	0	-0.0002082	0	0.000898961	0	0	0.00044962	0	0	20160516		92.72	2016Q2			0.067
0	0	0	0	0	0	0	0	3.08E-08	0	0	0	0	-1.43E-08	0	0	0	0	0	0	0	0	0	0	0	0	0	0.000396145	0	0	20160517		92.72	2016Q2			0.067
-0.009986681	0	0	0	0	-3.75E-08	2.93E-08	0	0	0	0	0	0	0	0	0	6.60E-05	0	0	0	0	3.37E-08	0	0	0	0	0	0.000768144	0	0	20160518		92.72	2016Q2			0.067
-0.006192402	-1.37E-08	0	0	0	0	0	0	0	0	0	0	0	0	0	0	0	0	0	0	0	0	0	0	-0.000507027	0	0	0.000352544	0	0	20160519		92.72	2016Q2			0.067
0	0	0	0	0	-2.59E-08	0	0	0	0	0.000932475	0	0	0	0	0	0	0	0	0	0	0	0	0	0.000378703	0	0	0.000784696	0	0	20160520		92.72	2016Q2			0.067
0	0	0	2.83E-08	0	0	0	0	0	0	0	-0.000410941	0	0	0	0	0	0	0	-5.22E-06	0	0	-5.66E-08	2.36E-05	-0.008911676	0	0	-0.000544462	0	0	20160521		92.72	2016Q2			0.067
0	-4.85E-08	0	3.88E-08	0	-1.11E-07	-8.62E-08	0	0	0	0	0	0	0	-3.23E-08	0	0	0	0	-5.35E-08	0	0	0	-3.88E-08	-0.003653117	0	0	-0.000473182	0	0	20160522		92.72	2016Q2			0.067
0.010061381	0	0	0	0	0	0	0	-3.00E-08	0	0	0	0	0	0	2.44E-08	0	0	0	0	0	0	0	0	0	0	0	-0.000902527	0	0	20160523		92.72	2016Q2			0.067
-0.010818534	0	-0.00082421	0	0	0	0	0	0	0	0	-3.60E-08	0.000503095	0	0	0	0	0	0	1.00E-04	0	0	-7.78E-05	0	0.00334415	-0.028018723	0	-0.00032157	0	0	20160524		92.72	2016Q2			0.067
0	0	0	1.55E-08	0	0	0	0	0	0	0	0	1.69E-05	0	0	0	-1.22E-08	0	0	-3.16E-05	0	1.48E-08	0	0	0	0	0	0.00103463	0	0	20160525		92.72	2016Q2			0.067
-0.008986525	0	-0.000472578	0	0	-2.93E-08	-1.90E-08	0	0	0	0	0	0	0	0	0	0	0	0	0	0	0	0	0	0	0	0	0.000449801	0	0	20160526		92.72	2016Q2			0.067
0	0	0	1.91E-08	0	-8.94E-06	0	0	-1.74E-08	0	0	0	0	-1.53E-08	0	0	0	0	0	0	0	0	0	9.91E-05	-0.001629827	0	0	0.00076613	0	0	20160527		92.72	2016Q2			0.067
0	0	0	0	3.28E-07	0	-5.68E-08	3.28E-07	0	0	0	0	0	0	0.010185129	0	0	0	3.28E-07	0	0	0	0	-3.48E-08	0	-0.014249532	3.28E-07	-0.000202279	3.48E-08	3.28E-07	20160528		92.72	2016Q2			0.067
0	0	0	0	0	0	-5.10E-09	0	0	-0.000373997	0	0.000818809	0	3.12E-08	0	0	6.03E-05	0	0	3.00E-08	0	0	0	0.000107739	-0.003984134	0	0	0.004278644	0	0	20160529		92.72	2016Q2			0.067
-0.005842663	0	0	0	0	0	-1.69E-08	0	0	0	0	0	0	0	0	0	0	0	0	0	0	0	0	0	0.0029785	0	0	8.54E-05	0	0	20160530		92.72	2016Q2			0.067
0	0	-0.00111255	0	0	0	0	0	1.64E-08	0	0	0	0	0	0.003705087	1.64E-08	4.92E-08	0	0	0	0	0.001370837	0	0	0	-0.017579323	0	0	0	0	20160531	92.72	92.72	2016Q2			0.067
-0.009133932	0	0	0	0	-3.41E-09	1.99E-08	0	0	0	0	1.35E-08	0	0	0	-1.47E-08	0	1.21E-08	0	-6.23E-05	0	0	0	0.000100903	0	-0.038727709	0	0.001474313	0	0	20160601		92.4	2016Q2			0.067
0	-1.56E-08	-0.002228252	0	1.56E-08	1.32E-08	-2.45E-08	0	0	0	0	-2.72E-06	0	0	0.001105904	-1.81E-08	0	0	0	3.43E-05	0	0	0	6.24E-06	0	0	0	0.000182629	0	0	20160602		92.4	2016Q2			0.067
-0.006171312	1.85E-08	-0.004930787	0	0	0	2.97E-08	0	0	0	0	0	0	0	0	-2.85E-08	0	-1.48E-08	0	0	2.75E-08	0	-5.25E-05	0	-0.002005746	0	0	0.000563099	0	0	20160603		92.4	2016Q2			0.067
0	6.30E-08	0	0	0	0	1.26E-07	0	0	0	-0.003776195	0	0	7.96E-08	0	0	0	0	0	0	0	0	0	0	0	0	0	0.001112059	0	0	20160604		92.4	2016Q2			0.067
0	-8.84E-08	0	0	0	0	0	0	-7.24E-08	0	0	0	0	-4.97E-08	0	0	0	0	0	0	0	0.000171063	0	8.38E-09	0	0	0	-0.002721888	0	0	20160605		92.4	2016Q2			0.067
0.007841218	0	0	0	0	0	0	0	-1.55E-08	0	0	0	-2.41E-06	2.65E-08	0	0	0	0	0	0	0	-2.06E-08	0	1.20E-05	0	0	0	0.001566652	0	0	20160606		92.4	2016Q2			0.067
0	0	-0.000929148	1.38E-08	1.57E-08	0	0	-6.92E-08	0	0	0.006058912	0	1.39E-05	0	0	0	0	0	-6.92E-08	0	0	0	0	1.65E-08	0.015989782	0	-6.92E-08	0	0	-6.92E-08	20160607		92.4	2016Q2			0.067
-0.00591153	0	0	0	0	0	0	0	1.83E-08	0	0	0.000564493	0	0	0	-2.44E-08	7.35E-05	0	0	2.72E-06	0	0	0	0	0	0	0	0	0	0	20160608		92.4	2016Q2			0.067
0	2.71E-08	0	0	0	0	0	0	0	-2.19E-08	0	0	0	0	0	0	2.46E-05	0	0	0	0	0	-3.39E-05	0	0	0	0	0.000339443	0	0	20160609		92.4	2016Q2			0.067
0	-4.85E-08	-0.002272205	0	0	0	0	0	0	0	0	0	-5.82E-08	0	0	7.28E-08	0	0	0	0	0	0	0	3.76E-08	0	-0.022734224	0	3.81E-05	0	0	20160610		92.4	2016Q2			0.067
-0.005380732	-9.85E-08	0	0	0	-4.48E-08	0	0	0	0.000370462	0	0	-8.95E-08	0	0	0	5.37E-05	8.21E-08	0	0	0	0	0	0	0	0	0	0.001617831	0	0	20160611		92.4	2016Q2			0.067
0.005406402	0	0	0	0	0	0	0	0	0	0	0	0	0	0	0	0	-2.80E-08	0	0	0	-3.73E-08	0	2.94E-08	0	0	0	0.000875851	0	0	20160612		92.4	2016Q2			0.067
0	0	0	1.67E-08	0	-1.32E-08	0	0	-1.47E-08	0	0	0.00033249	2.25E-05	0	0	0	0	0	0	0	0	0	0	0	0	0	0	0.002182724	0	0	20160613		92.4	2016Q2			0.067
0	0	0	0	0	0	0	0	0	0	0	0	0	0	0	2.59E-08	0	0	0	0	0	0	0	0	-0.004411593	0.023472735	0	0	0	0	20160614		92.4	2016Q2			0.067
0	3.40E-08	0	0	0	0	0	0	1.49E-08	0	0	0	0	0	0	0	0	0	0	6.53E-05	0	0	0	0	0	0	0	-7.35E-05	0	0	20160615		92.4	2016Q2			0.067
0	0	0	1.30E-08	-1.61E-08	0	0	0	0	0	0	0	0	0	0	0	0	0	0	0	0	0	0	2.26E-08	0	0	0	0.001129705	0	0	20160616		92.4	2016Q2			0.067
0	0	0	0	0	-4.65E-08	0	0	0	0	0.003761659	0	0	0	0	0	0	0	0	-5.44E-06	0	0	0	1.62E-08	0	0	0	0	0	0	20160617		92.4	2016Q2			0.067
0	0	0	0	0	0	0	0	3.02E-08	0	0	3.52E-05	3.02E-08	0	0	0	-7.44E-05	0	0	0	0	0	0	0	0	0.026307113	0	0	0	0	20160618		92.4	2016Q2			0.067
-0.010026156	0	0	0	0	0	0	0	0	0	0	0	0	0	0	0	0	2.87E-08	0	0	0	-0.000142978	-2.58E-08	0	0	0	0	0.001882244	0	0	20160619		92.4	2016Q2			0.067
0	0	0	0	-7.88E-08	-3.75E-08	0	-7.88E-08	0	0	0	0	1.27E-08	0	0	0	0	0	-7.88E-08	0	0	0	0	0	-0.002919369	-0.026729096	-7.88E-08	0.000495959	0	-7.88E-08	20160620		92.4	2016Q2			0.067
0	0	0	0	0	0	0	0	0	0	0	5.72E-08	0	0	0	2.22E-08	-2.22E-08	0	0	0	0.002771309	0	-6.02E-05	0	0	0	0	0.000858455	0	0	20160621		92.4	2016Q2			0.067
[truncated: 1,775 more rows]
