# Supplementary material for: Which news topics drive economic prosperity in China?
Source: PLoS One. 2023 Oct 16;18(10):e0291862. doi: 10.1371/journal.pone.0291862 (PMC10578587; doi:10.1371/journal.pone.0291862)
Supplement: S1 File — (ZIP) [file pone.0291862.s001.zip › supp_info/topic_info.csv]

Topic_ Name	0	1	2	3	4	5	6	7	8	9	10	11	12	13	14	15	16	17	18	19	20	21	22	23	24	25	26	27	28	29	30	31	32	33	34	35	36	37	38	39	40	41	42	43	44	45	46	47	48
Reform and Innovation	China	2015	Beijing	This report	develop	work	2014	Correspondent	country	economic	enterprise	yesterday	build	international	Recently	activity	nationwide	news	United States	release	Learned	market	Xinjiang	This report	13	meeting	reform	culture	14	project	company	Shanghai	innovate	photo	news	service	Daily News	core	Guangzhou	time	formal	cooperation	society	advance	world	investment	information	organization	Hold
Party building	punishment	give	warning	inner-party	post	revoke	Stay with the Party for observation	plot	Dismissal from the Party	Serious plot	party member	Heavy	Responsible person	violate	party organization	Lighter	regulations	Party disciplinary measures	Violation of discipline	Party discipline	Disciplinary action	disciplinary offence	Adverse effects	spouse	Party discipline	discipline	sound of dripping water	Off Party	The preceding paragraph	Violation	Party Constitution	Utilize authority	exempt from	aggravate	Guide	Brilliant red	one hundred and ten	100th	Superior	Probationary party member	repentance	Right to be elected	Downwind	Huang Qun	Meddle in	relatives	Backbone molecule	Delisting	public funds
Infrastructure construction	China	2013	work	This report	Beijing	Correspondent	company	yesterday	activity	develop	highway	economic	build	enterprise	United States	news	This report	country	Recently	nationwide	Daily News	Learned	market	yesterday	Shanghai	international	Xinhua Network	release	project	service	meeting	education	morning	Administration	power supply	core	government	information	start-up	organization	14	formal	engineering	society	city	citizen	culture	publish	Times News
Social organization structure	Limited Company	street	community	family	primary school	group	office	committee	The Communist Party of China	middle school	Branch	company	office	first	Taxation Bureau	State Administration of Taxation	China	stock	People's Procuratorate	Limited Liability	core	Tianjin City	power supply	Headquarters	National Taxation Bureau	Management Bureau	State Grid	experiment	Party branch	Beijing	office	branch	Branch	hospital	Chongqing City	power	local taxation bureau	Municipal Party Committee	Poverty alleviation and development	Shanghai City	People's Court	build	Henan Province	school	custom	power company	Meteorological Bureau	Jiangsu Province	Shandong Province
Traditional culture	Ni Maocai	Gaopai	Yao Huifen	exist for a long time	Zhaowa Village	Lifting a couplet	Lake Biwa	Lange	Ji Liang	Cishan	Research Bureau of the People's Bank of China	Rong Gang	Luo Zhiwei	Changningmei	Ma Changbo	Chen Daofu	Escu	Sabha	Xia Xiaoyan	18703	Aerospace Bridge	Zhou Kaiqin	Tax table	Zhang Junlan	Linen cloth	Shenyan Road	Joyful Ocean	Zhang Yingyou	20170818	Wang Xinran	Yang Guohong	Le Shi Yi	Jin Yin	Chen Mingli	Pre recording fee	Nishani	Sun An Moves the Book	Yousha Bean	Boden Lake	Zhou Junfang	Paste incorrectly	Female donkey	Flagstone ditch	Mentholatum	Western instruments	Liu Guangfei	Shimana	Imperial Jade	Yan Xiujun
Legal system construction	contract	convention	bear	party	statute	fulfil	right	responsibility	third	request	according to law	property	legal person	damage	debtor	People's Court	debt	term	payment	register	service	creditor	Have the right	lease	obligation	organization	Administration	ensure	have other	Subject matter	1000th	assignment	case	compensate for	provide	One article	implement	mode	Debt	ability	technology	Tenant	guardian	a party	enjoy	notice	Real estate	occurrence	deliver
Distinguished people	Long Biao	Ebony	Lei Jieqiong	Connie	Guo Qing	Planking	Be kind to others	Longwen District	Lifesaving capsule	Clinton	Cao Jiefeng	Spam	travel companion	Sun Xiaomei	Ding Zemin	Chai Degeng	Wang Guanying	Abbott	Yuxian County	resident	join in an open competition or contest	Ni Xingtong	Zhao Yanfei	Zhang Hongfen	Shandou root	History of the Five Dynasties	Yucheng	expedition	Liu Shenglan	Yanling	Li Suyou	Lv Chengfang	Grace	Rhode Island	Outer ring	Simeon State	Central Academy of Fine Arts	Dong Yongfeng	Lugen Island	Point calibration	Zhong Haiwu	Li Ling	Zhang Qing	Wu Shengping	Houhe River	Eucharist	Old tune	Xie Shiyan	Wei Kunhua
Deleted	Turtle	San Ono	goddess	Holy Concubine	Holy Mother Palace	Shengmiao Xiang	Holy Auntie	Shengwei Tower	Holy Baby	Holy Son	Shengzi pattern	Holy Learning	Shengyu	Saint Ann	San Antonio	Sheng'an District	Saint Andi	Saint Anchi	Santa Ana	San Andre	San Andrei	St. Andrew	San Angelo	Saint Angelo	Saint Anas	Saint Anne's	Sheng'an Road	Saint Song	Holy Concubine	Shengbao	Shengbao Yuanrun	Saint Oreal	Saint Osho	Shengbaolong	Holy Austrian Cup	Shengdun	Holy Wall	Saint	Holy Pot	Holy Summer	Santo Domin	Santo Domingo	thomas aquinas	Sao Tome	?Sao Tome and Principe	Saint Dorothy	Shengda	Shengda Store	Aryadeva
Stock market	Blog	Title:	publish	news	Hexun Network	full text	1	Blogger	2016	2015	China	4	Fifth Plenary Session of the Central Committee	equity market	Fusing	5	3	thirteen	RMB	market	mechanism	Hu Renbiao	economic	Xu Xiaoming	Gong Lei	Fenghui	exchange rate	Blogger Yu	The King	new year	2	index	Global	analysis	Xi Jinping	opportunity	dollar	Second child	6	stock market crash	supply	have one's wish fulfilled	Plummet	strategy	Blogger He	strategy	develop	Internal ginseng	Large market
Olympic Games	First half of the year	high temperature	typhoon	London	Rainstorm	Olympic Games	China	30	Olympic	Summer period	time	31	male	Admissions	influence	flood prevention	competition	summer	United States	woman	Heavy rainfall	This report	Intern	Beijing	summer vacation	final	occurrence	player	Japan	20	Zhejiang	news	work	project	increase	early warning	Early morning	13	gold medal	second half	8	flood	release	Britain	landing	Qixi	Learned	swim	YOY
News media	China	2017	Beijing	author	representative	risk	investor	WeChat	text	operation	public	Personal viewpoint	Article content	position	First round	Self financing	Hexun Network	develop	country	release	economic	news	work	14	13	international	build	Daily News	enterprise	news	United States	area	Along the way	nationwide	cooperation	Recently	company	reform	Xi Jinping	market	advance	investment	Economic Network	project	Finance and Economics	innovate	Learned	meeting	Global
Festive holidays	China	National Day	Long vacation	30	Mid-autumn Festival	period	tourist	anniversary	Travel	holiday	golden week	United States	eleven	Beijing	international	Xinhua Network	activity	70	moon cake	scenic spot	world	news	Pure Brightness	welcome	This report	victory	Shanghai	high speed	exposition	culture	Mid- Autumn Festival	citizen	commemorate	typhoon	Hong Kong	peak	yesterday	passenger	occurrence	establish	National Day	Opening of School	time	competition	celebrate	open	president	Travel	Anti Japanese War
Covid-19	epidemic situation	China	2020	novel coronavirus	pneumonia	prevention and control	Beijing	enterprise	work	release	country	United States	economic	develop	news	Global	diagnose	case	nationwide	time	market	Add	client	news	Wuhan	health	service	data	international	company	influence	science and technology	Resumption of work	Longitude and latitude	2021	group	Press Conference	14	consumption	industry	virus	Shanghai	hospital	Anti epidemic	24	new type	Poverty alleviation	Hong Kong	vaccines
Nature and technology	Wenling	Tank car	Soulik	APEC	Cangzhou	Teacher Liu	salmon	parrot	Jiangshang	Fuyao	Black	Zhang Lizhu	natural heritage	have undue discussion over sth.	Zhang Shiying	Diaona	Guye District	Wang Yihang	Potato	Longxi River	Tan Zhuqing	Leling	Zhang Suoyun	Li Xianzhong	Place of origin	potato	reserpine	Flying Leopard	Leontiev	Puli	Shuntong	Zong Deyu	Mycorrhizal herb	The 19th time	Shen Hai	Duku	Yangpu	Bhutan	Biancun	chat	Qin Wengui	Ningxiang	Reclamation of wasteland	Yungang Grottoes	Xiao Zhidong	Duoji	weber	Wenling City	Sowa people
Economic construction 1	28	27	China	30	Beijing	news	develop	2011	United States	international	economic	Xinhua Network	work	enterprise	country	Daily News	Shanghai	nationwide	Zhejiang	build	news	company	release	occurrence	on line	Recently	Learned	31	market	accident	project	publish	yesterday	investment	Japan	formal	25	Hangzhou	price	Qinghai	China Radio and Television Network	group	activity	This report	Xinjiang	Hong Kong	News Network	city	government
War abroad	Gaddafi	Eye health exercises	Issuance of bonds	Sirte	Xuan Yongzhe	Xiaoyue Yue	Dumplings	Nanjing Yangtze River Bridge	miss	Jabouri	Second Commander	Death	Song Xiuyan	Captured	Capital	Kangguo	Ma Dayou	Hot water bottle	three delicacies	Patrol	Xu Deyong	acoustics	hole in the ground	Wu Yong	greisen	Najib	Mao Yushi	Gayley	Shao Zhizhong	Carle	Phonologist	Self reliant	Megdan	Preparatory Group	Chen Yunlin	Phase 3	Secretariat	Academic Degrees Office of the State Council	Zhejiang Guangdong Shenzhen	Netted Yang Nan	People's Army	nujoma	Havitai	Su Zhenli	Shangwu	Island Treaty	Shantou Special Economic Zone	Xie Yajing	Saint Bernard
Chinese New Year	Spring Festival	Spring Festival travel rush	New Year	period	Chinese New Year	passenger	last year	China	get home	Spring Festival Gala	new year	Lunar calendar	Beijing	culture	tourist	United States	Yuanxiao(rice glue ball)	peak	passenger flow	Yuanxiao (Filled round balls made of glutinous rice-flour for Lantern Festival)	New Year's goods	Postganglionic	work	Condolence	New Year's Eve	festival	Valentine's Day	welcome	citizen	tradition	Travel	railway	Returning home	time	Spring Festival holiday	basic level	One year	Spring Festival couplets	near	activity	10000 person times	Preganglionic	Red envelope	Return journey	Long vacation	temple fair	This Spring Festival	usher in the lunar New Year	New Year's greetings
Development and planning sessions	eighteen	2012	China	develop	build	economic	This report	Third quarter	international	spirit	20	next year	company	highway	Taiwan	learning	work	report	United States	yesterday	This report	enterprise	Recently	Chengdu	Zhejiang	project	increase	investment	implement	21	winter	news	engineering	core	advance	Korea	city	on line	representative	market	Japan	innovate	convention	19	Yangtze River	Hold	Administration	open	group
Deleted	Turtle	San Ono	goddess	Holy Concubine	Holy Mother Palace	Shengmiao Xiang	Holy Auntie	Shengwei Tower	Holy Baby	Holy Son	Shengzi pattern	Holy Learning	Shengyu	Saint Ann	San Antonio	Sheng'an District	Saint Andi	Saint Anchi	Santa Ana	San Andre	San Andrei	St. Andrew	San Angelo	Saint Angelo	Saint Anas	Saint Anne's	Sheng'an Road	Saint Song	Holy Concubine	Shengbao	Shengbao Yuanrun	Saint Oreal	Saint Osho	Shengbaolong	Holy Austrian Cup	Shengdun	Holy Wall	Saint	Holy Pot	Holy Summer	Santo Domin	Santo Domingo	thomas aquinas	Sao Tome	?Sao Tome and Principe	Saint Dorothy	Shengda	Shengda Store	Aryadeva
Economic construction 2	China	news	2012	Beijing	This report	2011	develop	work	economic	Daily News	yesterday	international	nationwide	Xinhua Network	enterprise	country	culture	United States	13	14	Shanghai	on line	Correspondent	Recently	meeting	build	Learned	company	This report	Zhejiang	market	release	activity	yesterday	news	Shenzhen	publish	project	government	occurrence	investment	price	society	morning	group	service	our country	core	display
Geological disasters	21	20	19	earthquake	five one	Q1	occurrence	Sichuan	disaster area	Ya'an	Lushan	rescue	18	Sichuan Province	Nepal	Earthquake relief	Mother's Day	Lushan County	23	spring	Disaster relief	international	Chengdu	death	emergency	intellectual property right	first quarter	news	urgent	labor day	Long vacation	Wenchuan	read	Changsha	reading	Ya'an City	hour	start-up	Affected by disasters	boston	Li Keqiang	Injury	The masses	Pakistan	reconstruction	material	on line	disaster	April
New Year	31	30	meeting	This report	Beijing	work	2012	Spring Festival travel rush	new year	New Year's Day	2013	yesterday	next year	weather	economic	Spring Festival	year	news	Learned	China	winter	yesterday	This report	28	One year	United States	20	railway	last year	citizen	release	occurrence	Xinhua Network	time	nationwide	build	government	25	center	formal	Christmas	Recently	Correspondent	National People's Congress	passenger	high speed	Taiwan	influence	report
International communication	China	2019	2018	Beijing	develop	economic	release	market	United States	enterprise	company	country	times	work	news	international	Correspondent	science and technology	Global	data	nationwide	news	finance	innovate	service	Xi Jinping	group	This report	world	industry	investment	Shanghai	formal	activity	industry	Finance and Economics	city	Longitude and latitude	client	Recently	education	core	platform	Limited Company	theme	cooperation	build	20	Trump
The Two Sessions	develop	work	build	commissioner	Two Sessions	meeting	representative	advance	report	reform	nationwide	government	Chinese People's Political Consultative Conference	economic	system	National People's Congress	NPC deputies	country	perfect	Twelfth session	implement	accelerate	promote	society	innovate	consideration	system	proposal	increase	policy	service	support	guarantee	mechanism	RMB100mn	increase	China	place	ecology	protect	Delegation	key point	propose	budget	draft	promote	countryside	planning	center
The National College Entrance Exam	23	24	25	China	This report	2012	international	Beijing	college entrance examination	news	Shanghai	yesterday	yesterday	activity	develop	forum	United States	cooperation	This report	time	president	Business Daily	examinee	country	occurrence	world	21	morning	20	Recently	scene	afternoon	economic	start-up	Yangtze River	Hong Kong	competition	president	nationwide	children	investment	Hold	project	student	Chengdu	participate in	city	open	core
Corporate innovation	2016	China	develop	work	Beijing	country	economic	This report	Hexun Network	news	innovate	enterprise	representative	international	release	WeChat	risk	nationwide	Recently	public	activity	reform	author	build	Shanghai	investor	culture	meeting	market	news	operation	First round	service	Learned	core	company	position	city	text	yesterday	Correspondent	United States	advance	183	30	project	yesterday	society	Global
Deleted	Turtle	San Ono	goddess	Holy Concubine	Holy Mother Palace	Shengmiao Xiang	Holy Auntie	Shengwei Tower	Holy Baby	Holy Son	Shengzi pattern	Holy Learning	Shengyu	Saint Ann	San Antonio	Sheng'an District	Saint Andi	Saint Anchi	Santa Ana	San Andre	San Andrei	St. Andrew	San Angelo	Saint Angelo	Saint Anas	Saint Anne's	Sheng'an Road	Saint Song	Holy Concubine	Shengbao	Shengbao Yuanrun	Saint Oreal	Saint Osho	Shengbaolong	Holy Austrian Cup	Shengdun	Holy Wall	Saint	Holy Pot	Holy Summer	Santo Domin	Santo Domingo	thomas aquinas	Sao Tome	?Sao Tome and Principe	Saint Dorothy	Shengda	Shengda Store	Aryadeva
Culture and education	China	develop	culture	country	build	society	cooperation	economic	work	education	innovate	Xi Jinping	world	our country	international	activity	enterprise	promote	spirit	reform	The masses	history	service	system	organization	research	advance	times	characteristic	student	nationwide	learning	government	field	president	relationship	life	region	provide	politics	establish	thought	Administration	technology	industry	system	practice	market	increase
Economic construction achievements	16	18	17	15	19	20	Ministry of Commerce	increase	economic	National Bureau of Statistics	YOY	investment	open	China	forum	Danyang	GDP	Growth rate	Electricity consumption	international	Macao	museum	foreign capital	CCTV	Q1	exposure	evening party	spokesman	Canton Fair	national economy	foreign trade	Summit	host	working	State owned	RMB100mn	Sihanouk	Propaganda Week	Large and medium-sized cities	Gross Domestic Product	Bureau of Statistics	state-owned enterprises	popularization of science	The 5th edition	Shooting case	Federal Reserve	Japan	Imf	trade
Deleted	External feeding	Robertoo	Urging wax	Zhou Wenyan	Dana Wang	Hong Kong Super League	To Luo Qiuxia	Village marriage	Niu Lingxi	Recumbent in	Liu Shirui	Zhu Yaxian	Stock up	Lao Maogang	K419	Y50493151	Capable person	Sending Spring	Guotian	Honglian Middle School	Yi Wei	Huang Dengming	Liang Jiali	The mallluxuryou	Sitting deficiency	Sternly	Li Jiansing	Zhuang Lie	Niu Tuo	Bi Xin Shu	Not flaunting one's might	31522	30503	Jie Zhizhang	Strong oneself	Wang Xiaoyu	To be tired	Member Gao Yi	Ma Haizhen	Human dampness	Dotadragonsblood	Opening a new business	Ah ah ah	Bennie thompson	Fine Flower Green Umbrella	Shaojiao Sauce	Tang Shanxiang	Year of the Ox	Full Screen
[truncated: 1 more columns]
